# Supplementary material for: Dynamic patterns of postprandial metabolic responses to three dietary challenges
Source: Front Nutr. 2022 Sep 22;9:933526. doi: 10.3389/fnut.2022.933526 (PMC9540193; doi:10.3389/fnut.2022.933526)
Supplement: Supplementary file 2 [file Data_Sheet_2.xlsx]

## Sheet: Information
Abbreviations	Description
OGTT	Oral glucose tolerance test
OLTT	Oral lipid tolerance test
SLD	Standard liquid diet
*	A * after a metabolite name Indicates compounds that have not been officially confirmed based on an authentic standard, but we are confident in its identity
SFA	Saturated fatty acids
MUFA	Monounsaturated fatty acids
PUFA	Polyunsaturated fatty acids
nt-ms	Non-targeted mass spectrometry
t-ms	Targeted mass spectrometry
Table	Description
S1	Dietary composition of administered challenge drinks
S2	List of all 634 metabolites after quality control (and insulin) with annotations, P-values for the time effect, maximum log2 fold changes within a challenge, and time at the maximum log2 fold change
S3	Metabolites (and insulin) with significant time effect that meet one of two criteria: (i) absolute log2 fold change > 1 or -log10(P-value) > 40
S4	Results of fuzzy c-means clustering of metabolites of the core postprandial response (including cluster membership scores)
S5	Metabolites uniquly significant in one the three dietary challenges
S6	Correlation of insulin and metabolites of the core postprandial response
S7	Results of fuzzy c-means clustering of metabolites with P-value < 0.05 in all three challenges
S8	Differences between challenge baselines for estimation of carry-over effects
S9	Postprandial responses found in literature for metabolites of the core postprandial response identified in this study

## Sheet: TABLE S1
Supplementary Table 1. Dietary composition of administered challenge drinks
	OGTT		SLD		OLTT
	per 100 ml	per subject (300 ml)	per 100 ml	per subject (mean±SEM)	per 100 ml	per subject (mean±SEM)
Amount (ml)	100	300	100	482 ± 20.3	100	415 ± 6.3
Energy (kJ)	419	1256	630	3041 ± 127.6	935.50	3877± 57.6
Energy (kcal)	100	300	150	724 ± 30.4	225.00	932.4±13.9
Protein (%)	0	0	15	15	7.5	7.5
Carbohydrates (%)	100	100	50	50	25.1	25.1
Fat (%)	0	0	35	35	67.4	67.4
Protein (g)	0	0	5.6	27 ± 1.1	4.2	17.4 ± 0.3
Carbohydrates (g)	25	75	18.8	90.8 ± 3.8	14.1	58.4 ± 0.9
Fat (g)	0	0	5.8	28 ± 1.2	16.85	69 ± 1
SFA (g)	0	0	0.5	2.4 ± 0.1	1.7	7.1 ± 0.1
MUFA (g)	0	0	3.7	17.9 ± 0.8	10.38	43 ± 0.6
PUFA (g)	0	0	1.6	7.7 ± 0.3	4.78	19.8 ± 0.3
Water (ml)			78	353 ± 27.8	58.5	242.4 ± 3.6

## Sheet: TABLE S2
Supplementary Table 2. List of all 634 metabolites after quality control (and insulin) with
	annotations (vendor information on pathways, RI, m/z of quantification ion),											P-values of time effect (_pvalue; Bonferroni-adjusted significance threshold = 0.05/634 = 0.000079) , maximum log2 fold changes (_max), and time point of maximum log2 fold changes (_time) within for each challenge
metabolite	super_pathway	sub_pathway	platform	compound_id	chemical_id	retention_index	mass	kegg	cas	pubchem	hmdb	ogtt_pvalue	ogtt_max	ogtt_time	sld_pvalue	sld_max	sld_time	oltt_pvalue	oltt_max	oltt_time
1-methylguanidine	Amino Acids	Guanidino and Acetamido Metabolism	Metabolon HD4 [nt-ms]	48114	100000715	2149	74.0713	C02294	22661-87-6	10111	HMDB01522	0.285975	-0.211655	60	0.0643179	-0.265282	180	0.00352027	-0.371019	90
1-methylhistidine	Amino Acids	Histidine Metabolism	Metabolon HD4 [nt-ms]	30460	100001051	2755	170.092	C01152	332-80-9	92105	HMDB00001	0.00188627	-0.20982	240	0.00238517	-0.171648	240	1.96544e-05	-0.164953	240
1-methylimidazoleacetate	Amino Acids	Histidine Metabolism	Metabolon HD4 [nt-ms]	32350	100001208	2064	141.066	C05828	2625-49-2	75810	HMDB02820	0.0223749	-0.0992531	30	0.00982515	0.0971301	240	0.000216517	0.0824711	180
2-aminoadipate	Amino Acids	Lysine Metabolism	Metabolon HD4 [nt-ms]	6146	381	3500	160.062	C00956	542-32-5;1118-90-7	469	HMDB00510	0.0819029	-0.2214	90	9.94866e-10	0.796	120	0.222531	0.139128	90
2-aminobutyrate	Amino Acids	Methionine, Cysteine, SAM and Taurine Metabolism	Metabolon HD4 [nt-ms]	42374	1128	2059	104.071	C02261	1492-24-6	439691	HMDB00650	7.47968e-08	-0.308985	240	0.000577427	0.251631	60	1.10798e-12	-0.235148	180
2-hydroxy-3-methylvalerate	Amino Acids	Leucine, Isoleucine and Valine Metabolism	Metabolon HD4 [nt-ms]	36746	100001541	1800	131.071		488-15-3	164623	HMDB00317	1.06627e-08	-0.391812	240	7.76435e-05	0.158397	180	7.69378e-07	-0.226807	240
2-hydroxybutyrate/2-hydroxyisobutyrate	Amino Acids	Methionine, Cysteine, SAM and Taurine Metabolism	Metabolon HD4 [nt-ms]	52281	100008928	1258	103.04					4.91191e-05	-0.397011	120	0.00580791	0.282889	60	0.00112063	-0.140025	120
2-hydroxyphenylacetate	Amino Acids	Phenylalanine and Tyrosine Metabolism	Metabolon HD4 [nt-ms]	1432	235	858.6	151.04	C05852	614-75-5	11970	HMDB00669	0.240089	-0.419444	90	3.96721e-05	0.558213	180	0.00297934	0.342853	180
2-methylbutyrylcarnitine (C5)	Amino Acids	Leucine, Isoleucine and Valine Metabolism	Metabolon HD4 [nt-ms]	45095	100001509	3035	246.17		31023-25-3	6426901	HMDB00378	2.39638e-05	-0.37306	240	1.79183e-09	0.487723	180	0.0010079	0.220826	120
3-(4-hydroxyphenyl)lactate	Amino Acids	Phenylalanine and Tyrosine Metabolism	Metabolon HD4 [nt-ms]	32197	240	1379	181.051	C03672	6482-98-0	9378	HMDB00755	0.000252443	-0.256148	240	2.51467e-08	0.285558	180	0.00261216	-0.222142	240
3-hydroxy-2-ethylpropionate	Amino Acids	Leucine, Isoleucine and Valine Metabolism	Metabolon HD4 [nt-ms]	32397	100001170	975	117.056		4374-62-3	188979	HMDB00396	3.25719e-06	-0.319771	180	0.602508	-0.0932327	120	0.224067	-0.13386	240
3-hydroxyisobutyrate	Amino Acids	Leucine, Isoleucine and Valine Metabolism	Metabolon HD4 [nt-ms]	1549	111	1619.1	103.04	C06001	2068-83-9	87	HMDB00336	4.09179e-06	-0.649662	180	2.33901e-15	0.884693	120	0.0765469	0.142499	180
3-indoxyl sulfate	Amino Acids	Tryptophan Metabolism	Metabolon HD4 [nt-ms]	27672	100000467	2222.2	212.002		2642-37-7	10258	HMDB00682	0.756392	0.0949621	180	9.64232e-05	0.212217	180	0.000214643	0.661055	120
3-methoxytyrosine	Amino Acids	Phenylalanine and Tyrosine Metabolism	Metabolon HD4 [nt-ms]	12017	1342	2555	212.092		300-48-1	1670	HMDB01434	0.697926	0.0581483	15	0.199965	0.0575212	120	0.723035	-0.0229347	120
3-methyl-2-oxobutyrate	Amino Acids	Leucine, Isoleucine and Valine Metabolism	Metabolon HD4 [nt-ms]	44526	100000936	1465	115.04	C00141	3715-29-5	49	HMDB00019	3.26351e-06	-0.380598	180	0.0660115	-0.195659	180	0.50306	-0.0964145	240
3-methyl-2-oxovalerate	Amino Acids	Leucine, Isoleucine and Valine Metabolism	Metabolon HD4 [nt-ms]	15676	100000036	2064.2	129.056	C00671	1460-34-0;51829-07-3	47	HMDB03736	1.92799e-31	-0.900878	180	2.77517e-11	0.606039	60	1.29577e-05	-0.180118	240
3-methylglutarylcarnitine (2)	Amino Acids	Lysine Metabolism	Metabolon HD4 [nt-ms]	46548	100005850	2675	290.16			128145	HMDB00552	0.0889782	0.198293	180	0.0790345	-0.141115	60	0.198024	0.111873	60
3-methylhistidine	Amino Acids	Histidine Metabolism	Metabolon HD4 [nt-ms]	15677	100000042	906.3	168.078	C01152	368-16-1	64969	HMDB00479	5.37933e-14	-0.422154	240	9.10935e-17	-0.351871	240	8.21095e-17	-0.359231	240
3-phenylpropionate (hydrocinnamate)	Amino Acids	Phenylalanine and Tyrosine Metabolism	Metabolon HD4 [nt-ms]	15749	100000010	2860	149.061	C05629	501-52-0	107	HMDB00764	5.62249e-05	-0.339905	240	0.037407	-0.240608	180	0.000143853	0.556226	90
4-acetamidobutanoate	Amino Acids	Polyamine Metabolism	Metabolon HD4 [nt-ms]	1558	1113	1350	146.081	C02946	3025-96-5	18189	HMDB03681	0.426116	-0.124684	30	0.732142	0.101707	240	0.2357	-0.077005	120
4-guanidinobutanoate	Amino Acids	Guanidino and Acetamido Metabolism	Metabolon HD4 [nt-ms]	15681	100000096	2320	146.092	C01035	463-003;463-00-3	500	HMDB03464	0.0416891	-0.15107	30	5.20693e-09	0.647077	180	2.73222e-24	0.636696	180
4-hydroxyphenylacetatoylcarnitine	Amino Acids	Phenylalanine and Tyrosine Metabolism	Metabolon HD4 [nt-ms]	52932	100006619	2730	296.149					0.329784	0.173706	30	4.35331e-08	0.619013	180	0.000216976	0.487797	180
4-hydroxyphenylpyruvate	Amino Acids	Phenylalanine and Tyrosine Metabolism	Metabolon HD4 [nt-ms]	1669	1141	1690.1	179.035	C01179	156-39-8	979	HMDB00707	0.0296799	-0.313364	180	4.17851e-09	1.12918	120	0.00198354	0.597064	90
4-methyl-2-oxopentanoate	Amino Acids	Leucine, Isoleucine and Valine Metabolism	Metabolon HD4 [nt-ms]	22116	100000551	2170	129.056	C00233	816-66-0	70	HMDB00695	8.10474e-21	-0.68809	180	3.62773e-05	0.448369	60	0.00103405	-0.314177	180
5-hydroxyindoleacetate	Amino Acids	Tryptophan Metabolism	Metabolon HD4 [nt-ms]	437	71	1893	192.066	C05635	54-16-0	1826	HMDB00763	0.160636	-0.226702	120	0.00842801	0.23335	180	0.000766955	-0.200707	180
5-hydroxylysine	Amino Acids	Lysine Metabolism	Metabolon HD4 [nt-ms]	15685	100000054	2790	163.108	C16741	13204-98-3	1029	HMDB00450	0.00120927	-0.261788	240	0.000463618	0.22522	120	4.07946e-11	-0.319697	240
5-methylthioadenosine (MTA)	Amino Acids	Polyamine Metabolism	Metabolon HD4 [nt-ms]	1419	212	2752	298.097	C00170	2457-80-9	439176	HMDB01173	0.00301871	-0.153463	240	1.74112e-05	0.244658	180	0.204955	-0.048967	240
5-oxoproline	Amino Acids	Glutathione Metabolism	Metabolon HD4 [nt-ms]	1494	1021	738.5	128.035	C01879	98-79-3	7405	HMDB00267	0.437539	-0.121347	90	0.0795639	0.052787	240	0.0100978	-0.09504	90
6-oxopiperidine-2-carboxylic acid	Amino Acids	Lysine Metabolism	Metabolon HD4 [nt-ms]	43231	100004499	964.5	142.051		34622-39-4	3014237		0.490716	-0.19219	180	0.00123687	0.431096	120	0.00929118	0.379169	180
acisoga	Amino Acids	Polyamine Metabolism	Metabolon HD4 [nt-ms]	43258	100004541	1813	185.128		106692-36-8	129397		0.509015	-0.274966	90	0.389007	-0.248673	240	0.861429	0.128118	60
alanine	Amino Acids	Alanine and Aspartate Metabolism	Metabolon HD4 [nt-ms]	1126	811	1700	90.055	C00041	56-41-7	5950	HMDB00161	0.164403	0.172594	90	7.22024e-05	0.255695	120	1.19126e-06	0.266831	120
alpha-hydroxyisocaproate	Amino Acids	Leucine, Isoleucine and Valine Metabolism	Metabolon HD4 [nt-ms]	22132	100000706	1840	131.071	C03264	10303-64-7	83697	HMDB00746	3.51519e-10	-0.520508	180	9.69026e-07	0.430988	180	8.22454e-08	-0.342406	240
alpha-hydroxyisovalerate	Amino Acids	Leucine, Isoleucine and Valine Metabolism	Metabolon HD4 [nt-ms]	33937	100001300	1126	117.056		600-37-3	99823	HMDB00407	0.916445	0.0859165	45	0.0104632	-0.155974	120	0.157796	-0.06335	240
alpha-ketobutyrate	Amino Acids	Methionine, Cysteine, SAM and Taurine Metabolism	Metabolon HD4 [nt-ms]	4968	796	949.2	101.024	C00109	600-18-0	58	HMDB00005	0.000654912	-0.355822	120	0.27692	0.251695	60	0.00126461	0.304028	30
arginine	Amino Acids		Biocrates p150 [t-ms]					C00062			HMDB00517	1.26542e-19	-0.356782	180	3.95318e-23	0.394197	120	2.35162e-07	-0.18384	240
arginine	Amino Acids	Urea cycle; Arginine and Proline Metabolism	Metabolon HD4 [nt-ms]	1638	231	2825	175.119	C00062	1119-34-2	232	HMDB00517	1.09198e-07	-0.225855	120	2.40024e-12	0.309421	60	3.46663e-13	-0.173353	240
argininosuccinate	Amino Acids	Urea cycle; Arginine and Proline Metabolism	Metabolon HD4 [nt-ms]	15497	232	2745	291.13	C03406	156637-58-0	16950;828	HMDB00052	0.0237838	-0.336568	240	0.233611	0.268282	120	0.156258	0.143954	60
asparagine	Amino Acids	Alanine and Aspartate Metabolism	Metabolon HD4 [nt-ms]	512	917	1225	133.061	C00152	70-47-3	6267	HMDB00168	1.2584e-09	-0.25253	180	1.18716e-14	0.444976	120	2.54887e-10	0.143236	120
aspartate	Amino Acids	Alanine and Aspartate Metabolism	Metabolon HD4 [nt-ms]	443	234	1165	134.045	C00049	56-84-8	5960	HMDB00191	0.381655	-0.106969	60	0.00188628	0.365798	180	0.580697	-0.124172	60
beta-hydroxyisovalerate	Amino Acids	Leucine, Isoleucine and Valine Metabolism	Metabolon HD4 [nt-ms]	12129	1442	1027	117.056		625-08-1	69362	HMDB00754	3.26035e-06	-0.529109	180	0.0099371	0.264404	240	0.0939993	-0.175699	240
betaine	Amino Acids	Glycine, Serine and Threonine Metabolism	Metabolon HD4 [nt-ms]	3141	799	1064	118.086	C00719	107-43-7	247	HMDB00043	0.0149543	0.0985352	90	0.0265623	0.064598	180	0.0753632	-0.0545858	240
C-glycosyltryptophan	Amino Acids	Tryptophan Metabolism	Metabolon HD4 [nt-ms]	48782	100006379	2685	367.15		180509-18-6	10981970		0.565093	0.237111	90	0.0339693	-0.205594	120	0.881832	0.0437411	240
citrulline	Amino Acids	Urea cycle; Arginine and Proline Metabolism	Metabolon HD4 [nt-ms]	2132	391	1520	176.103	C00327	372-75-8	9750	HMDB00904	5.33874e-13	-0.624855	120	0.000280223	0.269306	240	1.07373e-16	-0.574646	240
creatine	Amino Acids	Creatine Metabolism	Metabolon HD4 [nt-ms]	27718	1221	1947	132.077	C00300	57-00-1	586	HMDB00064	5.05076e-07	0.228113	90	0.000551334	0.267604	60	0.000275009	0.180791	90
creatinine	Amino Acids	Creatine Metabolism	Metabolon HD4 [nt-ms]	513	275	2055	114.066	C00791	60-27-5	588	HMDB00562	0.310939	0.0492367	180	0.215685	-0.0496556	120	0.00863194	-0.0628725	120
cys-gly, oxidized	Amino Acids	Glutathione Metabolism	Metabolon HD4 [nt-ms]	18368	1224	2947	355.074		7729-20-6	333293		0.612825	0.0705682	60	6.87227e-05	-0.303173	180	0.248307	-0.20021	90
cystathionine	Amino Acids	Methionine, Cysteine, SAM and Taurine Metabolism	Metabolon HD4 [nt-ms]	15705	310	2270	223.075	C02291	535-34-2	439258	HMDB00099	1.94621e-06	-0.441506	240	1.60604e-23	0.932643	180	9.18554e-18	0.507845	180
cysteine	Amino Acids	Methionine, Cysteine, SAM and Taurine Metabolism	Metabolon HD4 [nt-ms]	1868	800	1488	122.027	C00097	52-90-4;56-89-3	5862	HMDB00574	0.26802	0.201239	15	0.790092	-0.115258	180	0.589457	-0.134818	240
cysteine s-sulfate	Amino Acids	Methionine, Cysteine, SAM and Taurine Metabolism	Metabolon HD4 [nt-ms]	22176	100000808	2273	199.969	C05824	1637-71-4	115015	HMDB00731	0.418735	-0.207617	240	0.375854	0.195242	60	0.133211	0.277709	120
cysteine sulfinic acid	Amino Acids	Methionine, Cysteine, SAM and Taurine Metabolism	Metabolon HD4 [nt-ms]	37443	100002113	597	154.017	C00606	207121-48-0	109	HMDB00996	0.046457	-0.128367	15	0.93481	-0.0592706	120	0.00143121	-0.2528	120
cysteine-glutathione disulfide	Amino Acids	Glutathione Metabolism	Metabolon HD4 [nt-ms]	35159	100001437	2465	427.095		13081-14-6	4247235	HMDB00656	0.524498	-0.151961	15	0.00028752	-0.331236	120	0.29704	-0.257807	90
cysteinylglycine	Amino Acids	Glutathione Metabolism	Metabolon HD4 [nt-ms]	35637	278	2132	179.048	C01419	19246-18-5	439498	HMDB00078	0.336688	0.227977	60	0.0335541	-0.334426	180	0.260551	-0.240452	240
cystine	Amino Acids	Methionine, Cysteine, SAM and Taurine Metabolism	Metabolon HD4 [nt-ms]	56	279	2000	241.031	C00491	56-89-3	67678	HMDB00192	0.367733	-0.25175	90	0.142233	-0.1879	180	0.0316871	-0.252811	180
dimethylarginine (SDMA + ADMA)	Amino Acids	Urea cycle; Arginine and Proline Metabolism	Metabolon HD4 [nt-ms]	36808	100001810	2850	203.15	C03626	102783-24-4	123831	HMDB01539	5.6202e-07	-0.108378	120	6.76639e-07	0.1447	60	6.87181e-08	-0.11629	240
dimethylglycine	Amino Acids	Glycine, Serine and Threonine Metabolism	Metabolon HD4 [nt-ms]	5086	806	1104	104.071	C01026	1118-68-9	673	HMDB00092	0.077681	0.0995979	15	0.00287956	0.201888	60	0.0567762	0.0901046	60
dopamine sulfate (2)	Amino Acids	Phenylalanine and Tyrosine Metabolism	Metabolon HD4 [nt-ms]	48407	100006361	1556.2	232.028					2.77903e-07	-0.557156	240	4.58276e-29	1.46715	180	1.32177e-80	1.66795	240
ethylmalonate	Amino Acids	Leucine, Isoleucine and Valine Metabolism	Metabolon HD4 [nt-ms]	15765	2054	2785	131.035		601-75-2	11756	HMDB00622	4.38155e-07	-0.295668	180	0.000172504	-0.179608	180	0.000148734	0.0891636	60
gamma-carboxyglutamate	Amino Acids	Glutamate Metabolism	Metabolon HD4 [nt-ms]	38754	100002679	903	192.05		56271-99-9	40772	HMDB41900	0.67368	0.095063	180	0.689909	-0.0454616	240	0.25333	0.0760919	60
glutamate	Amino Acids	Glutamate Metabolism	Metabolon HD4 [nt-ms]	57	561	1500	148.06	C00025	56-86-0	611	HMDB00148	0.000128284	-0.501716	240	1.51882e-05	0.822449	180	0.04401	0.347189	90
glutamine	Amino Acids		Biocrates p150 [t-ms]					C00064			HMDB00641	0.0012544	-0.143275	180	6.61332e-07	0.191834	60	0.260257	-0.081057	90
glutamine	Amino Acids	Glutamate Metabolism	Metabolon HD4 [nt-ms]	53	563	1291	147.076	C00064	56-85-9	5961	HMDB00641	0.000390862	-0.0716718	120	0.00593795	0.0897505	60	0.00156368	-0.13117	180
glutarate (pentanedioate)	Amino Acids	Lysine Metabolism	Metabolon HD4 [nt-ms]	396	339	2900	131.035	C00489	110-94-1	743	HMDB00661	0.289617	0.233752	15	0.63112	0.125234	240	0.570156	-0.158159	120
glutarylcarnitine (C5)	Amino Acids	Lysine Metabolism	Metabolon HD4 [nt-ms]	44664	100001593	2393	276.144		102636-82-8	71464488	HMDB13130	0.591202	0.0799912	90	0.790705	-0.0725305	60	0.199784	0.057206	60
glycine	Amino Acids		Biocrates p150 [t-ms]					C00037			HMDB00123	0.0122007	-0.15701	180	3.59503e-05	-0.132878	180	0.000304481	-0.224188	240
glycine	Amino Acids	Glycine, Serine and Threonine Metabolism	Metabolon HD4 [nt-ms]	58	340	1375	76.0393	C00037	56-40-6	750	HMDB00123	0.000463137	-0.112062	30	0.000635109	-0.145185	240	6.41929e-14	-0.252748	240
guanidinoacetate	Amino Acids	Creatine Metabolism	Metabolon HD4 [nt-ms]	43802	344	1937	118.061	C00581	352-97-6	763	HMDB00128	1.66046e-07	-0.271959	90	0.0875555	-0.0975562	180	1.6493e-14	-0.360225	240
histidine	Amino Acids		Biocrates p150 [t-ms]					C00135			HMDB00177	1.11013e-05	-0.140566	90	6.25667e-15	0.281419	60	0.0408974	0.0972989	120
histidine	Amino Acids	Histidine Metabolism	Metabolon HD4 [nt-ms]	59	355	2707	156.077	C00135	5934-29-2	6274	HMDB00177	0.00914277	-0.0588209	120	3.84689e-06	0.196119	60	0.00145102	-0.124455	240
homoarginine	Amino Acids	Urea cycle; Arginine and Proline Metabolism	Metabolon HD4 [nt-ms]	22137	100000961	2882	189.135	C01924	156-86-5	9085	HMDB00670	6.74276e-11	-0.163019	180	1.78488e-08	0.249676	60	0.00413646	-0.0906328	240
homocitrulline	Amino Acids	Urea cycle; Arginine and Proline Metabolism	Metabolon HD4 [nt-ms]	22138	100000963	1908	190.119	C02427	1190-49-4	65072	HMDB00679	0.00367257	-0.30725	90	2.68807e-45	0.786784	180	6.90489e-15	0.361844	180
hydantoin-5-propionic acid	Amino Acids	Histidine Metabolism	Metabolon HD4 [nt-ms]	40473	100002514	2080	171.041	C05565	5624-26-0	782	HMDB01212	1.46914e-05	-0.49081	120	2.59003e-11	1.20393	120	3.84357e-16	0.749936	120
hypotaurine	Amino Acids	Methionine, Cysteine, SAM and Taurine Metabolism	Metabolon HD4 [nt-ms]	590	358	724	110.027	C00519	300-84-5	107812	HMDB00965	0.271476	0.118535	240	0.000443515	-0.227413	120	0.0345169	-0.13766	120
imidazole lactate	Amino Acids	Histidine Metabolism	Metabolon HD4 [nt-ms]	15716	100000263	2040	157.061	C05568	14403-45-3	440129	HMDB02320	0.233094	-0.172861	240	0.00440683	0.140542	240	0.00154316	-0.0823353	180
imidazole propionate	Amino Acids	Histidine Metabolism	Metabolon HD4 [nt-ms]	40730	100003434	2263	141.066		1074-59-5	70630	HMDB02271	0.489929	-0.14935	180	0.510557	0.259156	180	0.507544	-0.252039	30
indoleacetate	Amino Acids	Tryptophan Metabolism	Metabolon HD4 [nt-ms]	27513	100001034	2200	174.056	C00954	6505-45-9	802	HMDB00197	0.00573881	-0.236436	240	0.366105	-0.121885	60	0.0416365	-0.0977695	240
indoleacetylglutamine	Amino Acids	Tryptophan Metabolism	Metabolon HD4 [nt-ms]	42087	100001731	2185	304.129			25200879	HMDB13240	0.0124723	-0.517578	240	0.0374406	-0.259186	120	0.15941	-0.270076	240
indolelactate	Amino Acids	Tryptophan Metabolism	Metabolon HD4 [nt-ms]	18349	100000463	2600	206.081	C02043	832-97-3	92904	HMDB00671	0.000877356	-0.105577	240	0.171481	-0.113534	60	0.00352273	-0.0789642	240
indolepropionate	Amino Acids	Tryptophan Metabolism	Metabolon HD4 [nt-ms]	32405	100001083	2795	188.072		830-96-6	3744	HMDB02302	0.317252	-0.05448	180	0.0483649	-0.173853	240	0.139314	0.120218	120
isobutyrylcarnitine	Amino Acids	Leucine, Isoleucine and Valine Metabolism	Metabolon HD4 [nt-ms]	33441	100001055	2810	232.154		25518-49-4	168379	HMDB00736	0.000822065	-0.225669	240	8.02156e-10	0.698596	180	6.81429e-14	0.605254	180
isobutyrylglycine	Amino Acids	Leucine, Isoleucine and Valine Metabolism	Metabolon HD4 [nt-ms]	35437	100001590	1420	144.067		15926-18-8	10855600	HMDB00730	0.0471418	-0.262355	120	1.40119e-12	0.717994	120	1.57734e-09	0.806293	120
isoleucine	Amino Acids	Leucine, Isoleucine and Valine Metabolism	Metabolon HD4 [nt-ms]	1125	376	2800	132.102	C00407	73-32-5	6306	HMDB00172	4.63321e-16	-0.581208	120	5.17638e-23	0.808105	120	1.12998e-08	0.145692	120
isovalerate	Amino Acids	Leucine, Isoleucine and Valine Metabolism	Metabolon HD4 [nt-ms]	44656	100000708	1564	101.061	C08262	503-74-2	10430	HMDB00718	2.95455e-05	-0.727662	240	2.63803e-06	0.882097	180	0.402228	0.185092	60
isovalerylcarnitine	Amino Acids	Leucine, Isoleucine and Valine Metabolism	Metabolon HD4 [nt-ms]	34407	100001393	3085	246.17		31023-24-2	6426851	HMDB00688	0.0354234	-0.519533	240	8.11967e-08	0.774539	180	0.00920957	0.32355	60
isovalerylglycine	Amino Acids	Leucine, Isoleucine and Valine Metabolism	Metabolon HD4 [nt-ms]	35107	100001452	1950	158.082		16284-60-9	546304	HMDB00678	0.0671584	-0.271044	120	1.03776e-18	1.52157	120	1.35596e-32	1.31981	120
kynurenate	Amino Acids	Tryptophan Metabolism	Metabolon HD4 [nt-ms]	1417	98	2385	190.05	C01717	492-27-3	3845	HMDB00715	0.000236115	-0.327934	120	0.0143514	0.219622	120	0.0456397	-0.2115	180
kynurenine	Amino Acids	Tryptophan Metabolism	Metabolon HD4 [nt-ms]	15140	100000265	2739	209.092	C00328	2922-83-0	161166	HMDB00684	0.00440774	0.151213	90	0.00209217	-0.140737	240	7.15004e-17	0.162358	60
leucine	Amino Acids	Leucine, Isoleucine and Valine Metabolism	Metabolon HD4 [nt-ms]	60	397	2864	132.102	C00123	61-90-5	6106	HMDB00687	1.09699e-16	-0.522401	120	6.17292e-21	0.749445	120	9.01079e-07	0.103661	90
leucine or isoleucine	Amino Acids		Biocrates p150 [t-ms]									1.15075e-34	-0.706122	180	7.11635e-35	0.987025	120	2.32955e-06	0.189784	120
lysine	Amino Acids	Lysine Metabolism	Metabolon HD4 [nt-ms]	1301	407	2850	147.113	C00047	56-87-1	5962	HMDB00182	0.00797954	0.0772535	15	7.41174e-13	0.418921	120	4.95694e-10	0.1801	120
methionine	Amino Acids		Biocrates p150 [t-ms]					C00073			HMDB00696	4.97135e-26	-0.525701	180	2.10606e-36	0.854554	120	3.78882e-11	0.235672	120
methionine	Amino Acids	Methionine, Cysteine, SAM and Taurine Metabolism	Metabolon HD4 [nt-ms]	1302	415	2526	150.058	C00073	63-68-3	6137	HMDB00696	1.14767e-11	-0.48569	180	6.23047e-14	0.825702	120	2.59088e-13	-0.242591	240
methionine sulfone	Amino Acids	Methionine, Cysteine, SAM and Taurine Metabolism	Metabolon HD4 [nt-ms]	44878	100004635	1250	182.048		820-10-0	69961		0.241546	-0.134809	240	0.000159967	0.302812	120	0.401873	-0.0709834	180
methionine sulfoxide	Amino Acids	Methionine, Cysteine, SAM and Taurine Metabolism	Metabolon HD4 [nt-ms]	18374	100000039	1272	166.053	C02989	3226-65-1	158980	HMDB02005	2.01609e-06	-0.482613	240	6.8575e-23	1.69316	120	1.87898e-21	0.80733	120
methylsuccinate	Amino Acids	Leucine, Isoleucine and Valine Metabolism	Metabolon HD4 [nt-ms]	15745	2051	2800	131.035		498-21-5	10349	HMDB01844	0.0251996	-0.355295	240	0.192957	0.195738	60	0.0984678	0.425532	120
methylsuccinoylcarnitine (1)	Amino Acids	Leucine, Isoleucine and Valine Metabolism	Metabolon HD4 [nt-ms]	53031	100009275	2589	276.144					0.306652	0.238794	15	0.234331	-0.218401	120	0.249357	-0.283259	240
N-acetyl-1-methylhistidine*	Amino Acids	Histidine Metabolism	Metabolon HD4 [nt-ms]	43255	100004299	2100	212.103					0.861269	0.0613411	240	0.180384	-0.172152	240	0.0472345	-0.153245	180
N-acetyl-3-methylhistidine*	Amino Acids	Histidine Metabolism	Metabolon HD4 [nt-ms]	43256	100002204	2056	212.103		37841-04-6	193270		0.289253	-0.285623	180	0.729123	-0.0824389	60	0.234539	0.168263	90
N-acetyl-aspartyl-glutamate (NAAG)	Amino Acids	Glutamate Metabolism	Metabolon HD4 [nt-ms]	35665	100001612	1035	305.098	C12270	3106-85-2	5255	HMDB01067	0.89316	0.23021	30	0.0380547	0.288229	240	0.377219	0.162294	240
N-acetyl-cadaverine	Amino Acids	Lysine Metabolism	Metabolon HD4 [nt-ms]	43530	100002249	2385	145.134		32343-73-0			0.540989	0.116049	15	0.0329011	-0.25854	240	0.61279	0.200492	240
N-acetylalanine	Amino Acids	Alanine and Aspartate Metabolism	Metabolon HD4 [nt-ms]	1585	1110	861.2	130.051	C02847	97-69-8	88064	HMDB00766	0.304801	-0.104628	180	0.0426622	-0.229896	240	0.00403435	-0.195448	240
N-acetylarginine	Amino Acids	Urea cycle; Arginine and Proline Metabolism	Metabolon HD4 [nt-ms]	33953	100001266	2245	217.13	C02562	155-84-0	67427	HMDB04620	0.126974	-0.11116	180	0.00042193	0.325991	240	0.0119103	0.144669	240
N-acetylaspartate (NAA)	Amino Acids	Alanine and Aspartate Metabolism	Metabolon HD4 [nt-ms]	22185	100000787	620.5	174.041	C01042	997-55-7;997-55-7	65065	HMDB00812	0.262962	0.168425	240	0.064223	-0.271331	60	0.722672	-0.0742237	240
N-acetylcitrulline	Amino Acids	Urea cycle; Arginine and Proline Metabolism	Metabolon HD4 [nt-ms]	48434	100001577	940	216.099	C15532	33965-42-3	656979	HMDB00856	0.418861	0.0970433	240	8.81953e-07	0.595403	180	4.48396e-06	0.646644	180
N-acetylglutamate	Amino Acids	Glutamate Metabolism	Metabolon HD4 [nt-ms]	15720	100000282	3106	188.056	C00624	1430871	70914	HMDB01138	2.68448e-06	-0.386353	120	5.1915e-29	0.825576	180	1.26906e-18	0.651699	240
N-acetylglutamine	Amino Acids	Glutamate Metabolism	Metabolon HD4 [nt-ms]	33943	100001253	771	187.072	C02716	2490-97-3	182230	HMDB06029	0.967404	-0.113826	180	0.334216	0.137071	60	0.660702	-0.134546	60
N-acetylglycine	Amino Acids	Glycine, Serine and Threonine Metabolism	Metabolon HD4 [nt-ms]	27710	100001006	731	116.035		543-24-8	10972	HMDB00532	7.86568e-05	-0.408005	120	0.00025225	-0.420681	180	2.39037e-07	-0.669387	180
N-acetylhistidine	Amino Acids	Histidine Metabolism	Metabolon HD4 [nt-ms]	33946	100001293	2065	198.087	C02997	39145-52-3	75619	HMDB32055	0.531078	-0.141369	120	0.150407	0.245101	180	0.498063	0.250033	120
N-acetylisoleucine	Amino Acids	Leucine, Isoleucine and Valine Metabolism	Metabolon HD4 [nt-ms]	33967	100001276	2325	172.098		3077-46-1	2802421		0.151833	-0.28301	180	5.29839e-06	0.587274	120	0.000510518	0.475343	120
N-acetylkynurenine (2)	Amino Acids	Tryptophan Metabolism	Metabolon HD4 [nt-ms]	48757	100006378	2364	251.103					0.000138808	-0.326411	180	2.96761e-09	0.563762	120	0.159299	0.29204	120
N-acetylleucine	Amino Acids	Leucine, Isoleucine and Valine Metabolism	Metabolon HD4 [nt-ms]	1587	1082	2400	172.098	C02710	1188-21-2	70912	HMDB11756	2.9235e-06	-0.507708	120	6.30367e-19	0.873113	120	1.8049e-05	0.565259	120
N-acetylmethionine	Amino Acids	Methionine, Cysteine, SAM and Taurine Metabolism	Metabolon HD4 [nt-ms]	1589	1083	1787	190.054	C02712	65-82-7	448580	HMDB11745	0.663159	-0.0636876	90	0.190366	-0.122484	240	0.114649	-0.113817	240
N-acetylphenylalanine	Amino Acids	Phenylalanine and Tyrosine Metabolism	Metabolon HD4 [nt-ms]	33950	100001256	2597	206.082	C03519	2018-61-3	74839	HMDB00512	0.0658409	-0.28802	120	1.6774e-05	0.355675	120	0.000129468	0.341552	120
N-acetylputrescine	Amino Acids	Polyamine Metabolism	Metabolon HD4 [nt-ms]	37496	192	2230	131.118	C02714	18233-70-0	122356	HMDB02064	0.31634	0.117755	180	0.0499341	-0.133889	240	0.000217393	-0.1535	240
N-acetylserine	Amino Acids	Glycine, Serine and Threonine Metabolism	Metabolon HD4 [nt-ms]	37076	100001851	706	146.046		97-14-3	65249	HMDB02931	0.132947	-0.170625	30	0.293042	-0.0676263	120	0.281617	0.0987422	180
N-acetyltaurine	Amino Acids	Methionine, Cysteine, SAM and Taurine Metabolism	Metabolon HD4 [nt-ms]	48187	100005466	800	166.018			159864		0.0852487	0.151013	15	0.533842	-0.121546	180	0.141239	0.0746482	60
N-acetylthreonine	Amino Acids	Glycine, Serine and Threonine Metabolism	Metabolon HD4 [nt-ms]	33939	100001274	821.6	160.062		17093-74-2	152204		0.549735	-0.0800198	60	0.509057	-0.127882	240	0.549897	0.0538589	120
N-acetyltryptophan	Amino Acids	Tryptophan Metabolism	Metabolon HD4 [nt-ms]	33959	100001254	2630	245.093	C03137	1218-34-4	700653	HMDB13713	0.00777256	-0.217919	120	0.0975451	0.171621	120	6.54535e-05	-0.157787	240
N-acetyltyrosine	Amino Acids	Phenylalanine and Tyrosine Metabolism	Metabolon HD4 [nt-ms]	32390	100001104	1680	222.077		537-55-3	68310	HMDB00866	0.0146833	-0.35251	120	8.22151e-09	0.600736	120	0.00227912	0.316631	120
N-acetylvaline	Amino Acids	Leucine, Isoleucine and Valine Metabolism	Metabolon HD4 [nt-ms]	1591	1084	1704	158.082		96-81-1	66789	HMDB11757	0.00235251	-0.193243	120	0.00227408	0.211991	120	0.0114278	-0.130415	240
N-delta-acetylornithine	Amino Acids	Urea cycle; Arginine and Proline Metabolism	Metabolon HD4 [nt-ms]	43249	100004523	858	173.093			9920500		0.00835148	-0.156261	240	0.00104635	0.166323	180	0.000126965	0.213676	120
N-formylmethionine	Amino Acids	Methionine, Cysteine, SAM and Taurine Metabolism	Metabolon HD4 [nt-ms]	2829	194	1543.8	176.039	C03145	4289-98-9	439750	HMDB01015	0.502559	-0.0689925	120	0.550309	-0.129743	240	0.128752	-0.118835	240
N-formylphenylalanine	Amino Acids	Phenylalanine and Tyrosine Metabolism	Metabolon HD4 [nt-ms]	48433	100006056	2336	192.067		13200-85-6	759256		0.083689	-0.437391	240	2.84079e-08	1.19508	120	6.40408e-07	0.820279	120
N-methyl-4-aminobutyric acid	Amino Acids	Glutamate Metabolism	Metabolon HD4 [nt-ms]	39577	100003152	2109	118.086		1119-48-8	1550042;70703		0.0227004	-0.290067	45	0.204901	-0.243594	60	0.859014	0.162823	60
N-methylproline	Amino Acids	Urea cycle; Arginine and Proline Metabolism	Metabolon HD4 [nt-ms]	37431	100001956	1335	130.086		475-11-6	557		0.073828	-0.159018	240	0.437739	0.0933761	180	0.150052	0.0610511	180
N2,N5-diacetylornithine	Amino Acids	Urea cycle; Arginine and Proline Metabolism	Metabolon HD4 [nt-ms]	43591	100004575	1367	215.104		39825-23-5	10398396		0.72626	-0.117579	90	0.00276581	-0.351364	240	0.0970203	-0.170345	240
N6-acetyllysine	Amino Acids	Lysine Metabolism	Metabolon HD4 [nt-ms]	36752	100001734	2612.6	187.109	C02727	692-04-6	92832	HMDB00206	0.00130227	-0.228402	120	6.08432e-14	0.48734	120	1.21635e-07	0.260928	120
N6,N6,N6-trimethyllysine	Amino Acids	Lysine Metabolism	Metabolon HD4 [nt-ms]	1498	189	2825	189.16	C03793	23284-33-5	440120	HMDB01325	0.000184371	-0.35594	240	0.0308396	-0.0747763	240	4.75523e-06	-0.111582	240
O-acetylhomoserine	Amino Acids	Glycine, Serine and Threonine Metabolism	Metabolon HD4 [nt-ms]	31539	100001129	760.2	160.062	C01077	7540-67-2	439389		1.55181e-32	-1.14534	240	2.49438e-24	-1.11682	240	0.184343	-0.421199	120
o-cresol sulfate	Amino Acids	Phenylalanine and Tyrosine Metabolism	Metabolon HD4 [nt-ms]	36845	100001806	2796	187.007			11615528		0.335745	0.125698	90	0.574175	-0.169098	60	0.538575	0.152731	240
ornithine	Amino Acids		Biocrates p150 [t-ms]					C00515			HMDB03374	2.362e-14	-0.370589	180	6.0343e-22	0.523849	120	6.49211e-07	0.276043	120
ornithine	Amino Acids	Urea cycle; Arginine and Proline Metabolism	Metabolon HD4 [nt-ms]	1493	444	2800	133.097	C00077	3184-13-2	6262	HMDB03374	7.77082e-08	-0.26462	240	3.14118e-12	0.393283	120	2.50379e-07	0.201972	240
p-cresol sulfate	Amino Acids	Phenylalanine and Tyrosine Metabolism	Metabolon HD4 [nt-ms]	36103	100001315	2890	187.007	C01468	3233-57-7	4615423	HMDB11635	0.0223866	0.310899	180	0.0960394	0.117498	240	0.00458674	0.218201	120
p-cresol-glucuronide*	Amino Acids	Phenylalanine and Tyrosine Metabolism	Metabolon HD4 [nt-ms]	48841	100006191	2420	283.082		17680-99-8	154035	HMDB11686	0.396475	-0.354388	30	0.217839	0.215435	240	0.704867	-0.361721	240
phenol sulfate	Amino Acids	Phenylalanine and Tyrosine Metabolism	Metabolon HD4 [nt-ms]	32553	100001510	2156	172.991	C02180	937-34-8	74426	HMDB60015	0.121429	0.138992	240	0.36039	-0.137459	120	7.37938e-05	0.380696	240
phenylacetylcarnitine	Amino Acids	Phenylalanine and Tyrosine Metabolism	Metabolon HD4 [nt-ms]	48425	100006108	3092	280.154		287108-21-8			3.99725e-05	0.451416	90	8.11489e-05	0.582874	180	0.000179481	0.861488	120
phenylacetylglutamate	Amino Acids	Phenylalanine and Tyrosine Metabolism	Metabolon HD4 [nt-ms]	52925	100009045	2357	266.102			11579826	HMDB59772	0.221247	0.168063	240	0.802999	0.105678	180	0.00143331	0.409547	240
phenylacetylglutamine	Amino Acids	Phenylalanine and Tyrosine Metabolism	Metabolon HD4 [nt-ms]	35126	100001417	2145	265.118	C04148	28047-15-6	92258	HMDB06344	0.865558	0.0747034	180	0.124168	0.0932085	180	0.0168012	0.261221	180
phenylalanine	Amino Acids		Biocrates p150 [t-ms]					C00079			HMDB00159	4.99556e-16	-0.367832	180	1.36883e-37	0.684903	120	1.62178e-09	0.176959	120
phenylalanine	Amino Acids	Phenylalanine and Tyrosine Metabolism	Metabolon HD4 [nt-ms]	64	460	2878	166.086	C00079	63-91-2	6140	HMDB00159	7.83027e-14	-0.23402	180	9.99259e-14	0.491005	120	1.06763e-11	-0.138542	240
phenyllactate (PLA)	Amino Acids	Phenylalanine and Tyrosine Metabolism	Metabolon HD4 [nt-ms]	22130	100000774	2208	165.056	C05607	828-01-3	3848	HMDB00779	0.000299238	-0.324996	240	4.42585e-09	0.339187	120	1.76043e-10	0.170648	120
phenylpyruvate	Amino Acids	Phenylalanine and Tyrosine Metabolism	Metabolon HD4 [nt-ms]	566	241	2517.6	163.04	C00166	156-06-9	997	HMDB00205	0.209229	-0.26144	240	2.36252e-09	0.659878	120	0.00133594	0.308768	120
pipecolate	Amino Acids	Lysine Metabolism	Metabolon HD4 [nt-ms]	1444	1025	2200	130.086	C00408	4043-87-2	849	HMDB00070	0.51679	0.117664	120	0.161952	-0.0294116	240	0.625723	-0.0334352	90
pro-hydroxy-pro	Amino Acids	Urea cycle; Arginine and Proline Metabolism	Metabolon HD4 [nt-ms]	35127	100001167	2128	229.118		18684-24-7	11673055	HMDB06695	2.40119e-12	-0.56301	240	9.2218e-17	-0.419259	180	2.76502e-78	-0.911279	240
proline	Amino Acids		Biocrates p150 [t-ms]					C00148			HMDB00162	1.09715e-12	-0.334497	240	2.90324e-38	0.782609	120	3.62038e-09	0.382808	120
proline	Amino Acids	Urea cycle; Arginine and Proline Metabolism	Metabolon HD4 [nt-ms]	1898	480	1603	116.071	C00148	147-85-3	145742	HMDB00162	0.00268444	-0.207475	240	4.14702e-15	0.590441	120	6.04839e-12	0.307806	120
pyroglutamine*	Amino Acids	Glutamate Metabolism	Metabolon HD4 [nt-ms]	46225	100001540	1900	129.066		2353-44-8	134508		0.13745	0.0651155	90	0.70485	0.0539478	240	0.00490908	-0.0968002	180
S-1-pyrroline-5-carboxylate	Amino Acids	Glutamate Metabolism	Metabolon HD4 [nt-ms]	42370	35	1528	114.055	C04322	2906-39-0	1196	HMDB01301	0.243292	0.164419	15	6.56602e-06	0.532125	60	1.49377e-09	0.543412	120
S-adenosylhomocysteine (SAH)	Amino Acids	Methionine, Cysteine, SAM and Taurine Metabolism	Metabolon HD4 [nt-ms]	42382	197	1832.4	383.114	C00021	979-92-0	439155	HMDB00939	0.313737	0.116849	60	0.217864	-0.252592	120	0.500167	-0.118274	180
S-methylcysteine	Amino Acids	Methionine, Cysteine, SAM and Taurine Metabolism	Metabolon HD4 [nt-ms]	39592	100002749	880	134.028		1187-84-4	24417	HMDB02108	0.502033	-0.0846955	120	0.155193	-0.187346	240	0.343708	-0.188549	180
sarcosine (N-Methylglycine)	Amino Acids	Glycine, Serine and Threonine Metabolism	Metabolon HD4 [nt-ms]	1516	1023	1280	90.055	C00213	107-97-1	1088	HMDB00271	0.0188458	-0.115561	240	0.0041712	0.19674	120	0.0098761	0.141636	60
serine	Amino Acids		Biocrates p150 [t-ms]					C00065			HMDB00187	6.59186e-14	-0.304859	180	6.12437e-16	0.445509	120	0.00127321	0.111602	30
serine	Amino Acids	Glycine, Serine and Threonine Metabolism	Metabolon HD4 [nt-ms]	1648	503	1239	106.05	C00065	56-45-1	5951	HMDB00187	8.0882e-06	-0.28164	180	9.46579e-08	0.369306	60	0.0103361	-0.171505	240
serotonin	Amino Acids	Tryptophan Metabolism	Metabolon HD4 [nt-ms]	2342	504	2550	177.102	C00780	153-98-0	5202	HMDB00259	0.0688659	0.49585	60	0.0107525	-0.422278	60	0.081895	0.274898	240
spermidine	Amino Acids	Polyamine Metabolism	Metabolon HD4 [nt-ms]	485	50	3355	146.165	C00315	124-20-9	1102	HMDB01257	0.000227788	-0.564017	30	2.99593e-06	-0.516301	120	5.03709e-19	-1.01898	120
taurine	Amino Acids	Methionine, Cysteine, SAM and Taurine Metabolism	Metabolon HD4 [nt-ms]	2125	512	660	126.022	C00245	107-35-7	1123	HMDB00251	0.00165667	-0.129327	30	1.32507e-06	-0.165192	120	1.45646e-05	-0.151545	90
threonine	Amino Acids		Biocrates p150 [t-ms]					C00188			HMDB00167	1.06985e-13	-0.382649	180	3.19322e-14	0.49071	120	0.00661394	0.113946	120
threonine	Amino Acids	Glycine, Serine and Threonine Metabolism	Metabolon HD4 [nt-ms]	1284	564	1514	120.066	C00188	72-19-5	6288	HMDB00167	5.82313e-06	-0.283425	180	1.23383e-08	0.361104	120	1.3409e-08	-0.135631	240
thyroxine	Amino Acids	Phenylalanine and Tyrosine Metabolism	Metabolon HD4 [nt-ms]	2761	1094	4808	775.679	C01829	51-48-9	5819	HMDB01918	0.0568354	0.105459	180	0.0134102	-0.0930418	120	0.229146	-0.107316	90
tigloylglycine	Amino Acids	Leucine, Isoleucine and Valine Metabolism	Metabolon HD4 [nt-ms]	1598	1161	1926	158.081		35842-45-6	6441567	HMDB00959	0.0411508	-0.581345	120	0.0448905	0.537489	120	0.906339	-0.133043	90
tiglylcarnitine	Amino Acids	Leucine, Isoleucine and Valine Metabolism	Metabolon HD4 [nt-ms]	35428	100001597	2962	244.154		64191-86-2	22833596	HMDB02366	0.0552508	-0.169024	240	0.23236	-0.13381	60	0.288618	-0.0641908	90
trans-4-hydroxyproline	Amino Acids	Urea cycle; Arginine and Proline Metabolism	Metabolon HD4 [nt-ms]	32306	1001	1064	132.066	C01157	51-35-4	5810	HMDB00725	2.971e-06	-0.288041	240	0.306944	-0.114988	240	8.5488e-05	-0.212056	240
trans-urocanate	Amino Acids	Histidine Metabolism	Metabolon HD4 [nt-ms]	607	537	2285	139.05	C00785	104-98-3	736715	HMDB00301	5.5176e-05	0.604821	120	0.162273	-0.40966	240	0.0736495	0.392699	180
tryptophan	Amino Acids		Biocrates p150 [t-ms]					C00078			HMDB00929	7.83863e-11	-0.262925	180	1.51873e-15	0.276057	60	0.000107228	0.17067	60
tryptophan	Amino Acids	Tryptophan Metabolism	Metabolon HD4 [nt-ms]	54	565	2986	205.097	C00078	73-22-3	6305	HMDB00929	3.08224e-11	-0.253301	180	3.70177e-07	0.29471	120	5.07508e-11	0.150446	60
tryptophan betaine	Amino Acids	Tryptophan Metabolism	Metabolon HD4 [nt-ms]	37097	100001743	2673	247.144	C09213	20671-76-5	442106	HMDB61115	0.122831	0.132994	90	0.890818	-0.0237417	120	0.307296	0.0486167	60
tyramine O-sulfate	Amino Acids	Phenylalanine and Tyrosine Metabolism	Metabolon HD4 [nt-ms]	48408	100006092	1565	216.034		30223-92-8	153005	HMDB06409	0.149187	-0.301303	240	6.95469e-15	1.17243	180	7.76818e-14	0.951546	180
tyrosine	Amino Acids		Biocrates p150 [t-ms]					C00082			HMDB00158	6.76215e-25	-0.477983	180	2.59412e-35	0.861699	120	2.5028e-06	0.261548	120
tyrosine	Amino Acids	Phenylalanine and Tyrosine Metabolism	Metabolon HD4 [nt-ms]	1299	815	2430	182.081	C00082	60-18-4	6057	HMDB00158	1.31145e-13	-0.407375	120	5.9294e-18	0.638845	120	7.97302e-10	0.162149	120
urea	Amino Acids	Urea cycle; Arginine and Proline Metabolism	Metabolon HD4 [nt-ms]	1670	533	700	121.072	C00086	57-13-6	1176	HMDB00294	0.016162	-0.178465	240	0.000253925	0.144597	180	0.000797738	0.111084	240
valine	Amino Acids		Biocrates p150 [t-ms]					C00183			HMDB00883	1.12323e-17	-0.41522	180	1.38646e-27	0.629076	120	6.24621e-05	0.168371	120
valine	Amino Acids	Leucine, Isoleucine and Valine Metabolism	Metabolon HD4 [nt-ms]	1649	566	909.4	116.072	C00183	72-18-4	6287	HMDB00883	2.59158e-10	-0.333671	120	4.79229e-13	0.448496	120	9.62277e-06	0.179218	120
vanillylmandelate (VMA)	Amino Acids	Phenylalanine and Tyrosine Metabolism	Metabolon HD4 [nt-ms]	1567	1111	941	197.046	C05584	55-10-7	1245	HMDB00291	0.00989411	-0.185055	180	0.0218072	0.197837	120	3.00161e-08	0.456331	90
xanthurenate	Amino Acids	Tryptophan Metabolism	Metabolon HD4 [nt-ms]	15679	100000015	2236	206.045	C02470	59-007	5699	HMDB00881	1.2032e-05	-0.288054	120	4.67343e-08	0.717444	120	0.0102714	0.320533	90
1,5-anhydroglucitol (1,5-AG)	Carbohydrates	Glycolysis, Gluconeogenesis, and Pyruvate Metabolism	Metabolon HD4 [nt-ms]	20675	100000580	802	163.061	C07326	154-58-5	64960	HMDB02712	0.214294	0.0887947	90	0.722382	-0.0806582	240	0.00641919	0.121326	120
3-phosphoglycerate	Carbohydrates	Glycolysis, Gluconeogenesis, and Pyruvate Metabolism	Metabolon HD4 [nt-ms]	1414	132	590	187	C00597	80731-10-8	724	HMDB00807	0.0363604	0.606313	45	0.0248323	0.504238	240	1.86989e-06	0.578601	240
arabitol/xylitol	Carbohydrates	Pentose Metabolism	Metabolon HD4 [nt-ms]	48885	100006430	1932.4	151.061					0.0352457	-0.12976	45	0.401891	0.0754472	240	0.00585491	0.0981987	180
arabonate/xylonate	Carbohydrates	Pentose Metabolism	Metabolon HD4 [nt-ms]	48255	100006115	2664.6	165.04					0.0655881	0.330649	240	0.450405	-0.0963634	240	0.00185996	0.3184	90
erythronate*	Carbohydrates	Aminosugar Metabolism	Metabolon HD4 [nt-ms]	42420	100001320	2186	135.03		88759-55-1	2781043	HMDB00613	0.0859037	-0.0713379	240	8.55716e-07	0.235959	180	0.00330603	0.185413	90
fructose	Carbohydrates	Fructose, Mannose and Galactose Metabolism	Metabolon HD4 [nt-ms]	48195	878	2022.2	225.062	C00095	57-48-7	5984	HMDB00660	0.00109903	0.517821	30	1.21079e-13	0.954005	120	2.42628e-14	1.18622	90
glucose	Carbohydrates	Glycolysis, Gluconeogenesis, and Pyruvate Metabolism	Metabolon HD4 [nt-ms]	48152	572	2342	225.062	C00031	50-99-7	79025	HMDB00122	4.91278e-18	0.481231	30	1.88655e-14	0.385308	60	4.85982e-22	0.379918	90
glucuronate	Carbohydrates	Aminosugar Metabolism	Metabolon HD4 [nt-ms]	15443	100000257	639	193.035	C00191	207300-70-7	444791	HMDB00127	0.81462	0.104557	60	0.371247	0.0864347	240	0.000514463	0.305439	180
glycerate	Carbohydrates	Glycolysis, Gluconeogenesis, and Pyruvate Metabolism	Metabolon HD4 [nt-ms]	1572	1052	2070.4	105.019	C00258	600-19-1	752	HMDB00139	0.366272	-0.0942205	240	8.43715e-07	0.245616	180	6.45346e-05	0.224657	90
H1 (hexose)	Carbohydrates		Biocrates p150 [t-ms]					C00031			HMDB00122	5.23508e-19	0.615745	30	1.32544e-17	0.486085	60	4.49066e-12	0.358554	90
lactate	Carbohydrates	Glycolysis, Gluconeogenesis, and Pyruvate Metabolism	Metabolon HD4 [nt-ms]	527	482	681.6	89.0244	C00186	79-33-4	612	HMDB00190	5.94203e-12	0.600636	60	0.003188	0.298777	60	1.02596e-10	0.679662	120
maltose	Carbohydrates	Glycogen Metabolism	Metabolon HD4 [nt-ms]	15586	913	3329.4	387.114	C00208	6363-53-7	10991489	HMDB00163	1.64169e-08	0.997285	120	0.188464	0.292647	120	2.71815e-13	0.858537	120
maltotriose	Carbohydrates	Glycogen Metabolism	Metabolon HD4 [nt-ms]	44688	100000276	812	503.162	C01835	1109-28-0	439586	HMDB01262	0.00151582	0.666309	120	0.970716	-0.139565	240	0.000944137	0.6071	240
mannitol/sorbitol	Carbohydrates	Fructose, Mannose and Galactose Metabolism	Metabolon HD4 [nt-ms]	46142	100001740	2260	181.072	C01507		5780	HMDB00247	1.70943e-15	-0.695441	240	0.00238451	0.113651	120	4.14972e-40	0.504729	180
mannose	Carbohydrates	Fructose, Mannose and Galactose Metabolism	Metabolon HD4 [nt-ms]	48153	803	2200	225.062	C00159	3458-28-4	18950	HMDB00169	1.87388e-35	-1.112	120	4.74601e-05	-0.285705	120	2.10814e-32	-0.612831	180
N-acetylglucosaminylasparagine	Carbohydrates	Aminosugar Metabolism	Metabolon HD4 [nt-ms]	48149	1215	1212	336.14	C04540	2776-93-4	123826	HMDB00489	0.750767	-0.0846752	15	0.0787951	-0.185296	60	0.854086	-0.0921604	90
N-acetylneuraminate	Carbohydrates	Aminosugar Metabolism	Metabolon HD4 [nt-ms]	32377	1162	660	310.113	C00270	131-48-6	439197	HMDB00230	0.281511	0.109301	90	0.154488	-0.0796231	120	0.00544691	-0.16024	90
pyruvate	Carbohydrates	Glycolysis, Gluconeogenesis, and Pyruvate Metabolism	Metabolon HD4 [nt-ms]	42582	823	732.4	87.0088	C00022	127-17-3	1060	HMDB00243	6.19062e-14	0.34131	60	4.23608e-09	0.373236	60	2.01634e-18	0.570951	120
ribitol	Carbohydrates	Pentose Metabolism	Metabolon HD4 [nt-ms]	15772	100000406	1789.6	151.061	C00474	488-81-3	6912	HMDB00508	0.321257	-0.168246	45	0.0811436	-0.206087	120	0.201757	0.0773094	120
ribonate	Carbohydrates	Pentose Metabolism	Metabolon HD4 [nt-ms]	27731	100001007	2425	165.04	C01685	1255190	5460677	HMDB00867	0.0385572	-0.399354	120	0.261714	-0.181264	240	8.60447e-06	0.398993	120
1-methylnicotinamide	Cofactors and Vitamins	Nicotinate and Nicotinamide Metabolism	Metabolon HD4 [nt-ms]	27665	55	1940	137.071	C02918	1005-24-9	10129985	HMDB00699	2.93302e-06	0.6665	240	3.3137e-13	-0.749744	240	2.66095e-10	0.657781	120
alpha-tocopherol	Cofactors and Vitamins	Tocopherol Metabolism	Metabolon HD4 [nt-ms]	1561	1105	2522	430.378	C02477	59-02-9;10191-41-0	14985	HMDB01893	0.22367	0.0877209	240	0.000121817	-0.206135	120	1.42703e-07	-0.155487	120
bilirubin (E,E)*	Cofactors and Vitamins	Hemoglobin and Porphyrin Metabolism	Metabolon HD4 [nt-ms]	32586	100001950	4294	583.256		114-25-0	5315454		0.035088	-0.138267	30	0.0104024	-0.378397	60	1.26244e-06	-0.483714	180
bilirubin (E,Z or Z,E)*	Cofactors and Vitamins	Hemoglobin and Porphyrin Metabolism	Metabolon HD4 [nt-ms]	47886	100001951	1270	585.271			5799469		0.147662	-0.10871	180	0.333908	-0.138121	120	4.35137e-05	-0.261602	240
bilirubin (Z,Z)	Cofactors and Vitamins	Hemoglobin and Porphyrin Metabolism	Metabolon HD4 [nt-ms]	43807	1090	1840	585.271	C00486	635-65-4	5280352	HMDB00054	8.535e-05	-0.0737463	180	0.160784	-0.14555	240	7.17033e-11	-0.336988	240
biliverdin	Cofactors and Vitamins	Hemoglobin and Porphyrin Metabolism	Metabolon HD4 [nt-ms]	2137	250	1016	583.255	C00500	55482-27-4;55482-27-4	5353439	HMDB01008	0.0596225	0.100482	30	0.472447	-0.200412	180	0.000265901	-0.329519	240
flavin adenine dinucleotide (FAD)	Cofactors and Vitamins	Riboflavin Metabolism	Metabolon HD4 [nt-ms]	2134	327	2425	784.15	C00016	146-14-5;84366-81-4	643975	HMDB01248	0.321074	-0.240996	90	0.815398	-0.100961	120	0.298324	0.264497	60
gamma-CEHC	Cofactors and Vitamins	Tocopherol Metabolism	Metabolon HD4 [nt-ms]	44876	100002094	3843	263.129		178167-75-4	133098	HMDB01931	0.478993	0.0414183	15	2.38949e-08	0.594214	240	3.95598e-12	0.489488	180
gamma-tocopherol/beta-tocopherol	Cofactors and Vitamins	Tocopherol Metabolism	Metabolon HD4 [nt-ms]	52473	100008998	2384	416.364					0.0682872	-0.240186	120	1.94133e-06	0.279601	240	0.000684122	-0.214917	90
N1-Methyl-2-pyridone-5-carboxamide	Cofactors and Vitamins	Nicotinate and Nicotinamide Metabolism	Metabolon HD4 [nt-ms]	40469	100001468	1668	151.051	C05842	701-44-0	69698	HMDB04193	0.000485568	0.299367	240	0.83719	0.0574698	60	0.00251893	0.269767	120
nicotinamide	Cofactors and Vitamins	Nicotinate and Nicotinamide Metabolism	Metabolon HD4 [nt-ms]	594	432	1942	123.055	C00153	98-92-0	936	HMDB01406	0.676542	0.290981	60	1.63256e-10	-0.858096	180	0.000125637	0.532792	90
nicotinamide riboside	Cofactors and Vitamins	Nicotinate and Nicotinamide Metabolism	Metabolon HD4 [nt-ms]	33013	100001310	2040	255.098	C03150	1341-23-7	439924	HMDB00855	0.688727	-0.0939387	45	0.0781524	-0.310352	120	0.0097707	-0.481214	180
oxalate (ethanedioate)	Cofactors and Vitamins	Ascorbate and Aldarate Metabolism	Metabolon HD4 [nt-ms]	20694	100000841	603	88.988	C00209	144-62-7	971	HMDB02329	0.0132972	0.09138	15	6.14094e-06	0.256192	240	2.49651e-07	0.223898	240
pantothenate	Cofactors and Vitamins	Pantothenate and CoA Metabolism	Metabolon HD4 [nt-ms]	1508	1024	1498.7	218.103	C00864	137-08-6	6613	HMDB00210	0.314929	0.126304	60	0.000962497	0.326666	120	6.065e-06	0.254337	120
pyridoxate	Cofactors and Vitamins	Vitamin B6 Metabolism	Metabolon HD4 [nt-ms]	31555	100001121	2185	182.046	C00847	82-82-6	6723	HMDB00017	0.00231808	-0.250734	90	1.07878e-15	0.447197	240	4.38054e-07	-0.187885	120
quinolinate	Cofactors and Vitamins	Nicotinate and Nicotinamide Metabolism	Metabolon HD4 [nt-ms]	1899	182	845	168.029	C03722	89-00-9	1066	HMDB00232	0.665184	0.103412	60	0.208116	-0.142673	120	0.795946	-0.0738951	180
retinol (Vitamin A)	Cofactors and Vitamins	Vitamin A Metabolism	Metabolon HD4 [nt-ms]	1806	498	1636	269.226	C00473	68-26-8	445354	HMDB00305	0.329979	0.074494	120	0.0730261	-0.127061	120	0.0144037	-0.0579761	120
threonate	Cofactors and Vitamins	Ascorbate and Aldarate Metabolism	Metabolon HD4 [nt-ms]	27738	100001022	2384	135.03	C01620	70753-61-6	151152	HMDB00943	0.246621	0.0605149	15	1.18573e-09	0.338916	240	0.00129198	0.205559	240
trigonelline (N'-methylnicotinate)	Cofactors and Vitamins	Nicotinate and Nicotinamide Metabolism	Metabolon HD4 [nt-ms]	32401	100001092	1388	138.055	C01004	535-83-1	5570	HMDB00875	1.32564e-07	-0.570637	240	0.0151489	-0.299009	120	4.54355e-07	-0.240604	120
alpha-ketoglutarate	Energy	TCA Cycle	Metabolon HD4 [nt-ms]	528	93	2700	145.014	C00026	305-72-6;328-50-7;22202-68-2	51	HMDB00208	0.205569	-0.169319	90	0.0351785	0.147715	120	0.00263823	-0.168448	240
cis-aconitate	Energy	TCA Cycle	Metabolon HD4 [nt-ms]	52304	1829	864	192.05	C00417	585-84-2	643757	HMDB00072	0.311031	-0.238781	240	0.00767534	0.575499	120	0.00150719	0.366004	120
citrate	Energy	TCA Cycle	Metabolon HD4 [nt-ms]	1564	1124	582	191.02	C00158	77-92-9	311	HMDB00094	0.0841884	0.10936	60	0.765696	-0.0624404	240	0.0372806	0.118905	120
fumarate	Energy	TCA Cycle	Metabolon HD4 [nt-ms]	1643	330	3084	115.004	C00122	100-17-8	444972	HMDB00134	0.0976718	-0.182439	180	0.355432	0.0918333	120	0.00245328	-0.13495	240
malate	Energy	TCA Cycle	Metabolon HD4 [nt-ms]	1303	409	615.6	133.014	C00149	6915-15-7	525	HMDB00156	0.00859281	0.232644	60	0.0441483	0.133171	120	1.94513e-06	0.223454	120
phosphate	Energy	Oxidative Phosphorylation	Metabolon HD4 [nt-ms]	42109	461	576	98.9842	C00009	7664-38-2	1061	HMDB01429	2.17287e-05	-0.220468	45	0.00416859	0.189987	240	7.11292e-18	-0.459333	120
succinate	Energy	TCA Cycle	Metabolon HD4 [nt-ms]	1437	252	3149	117.019	C00042	110-15-6	1110	HMDB00254	0.0819215	0.227713	240	0.0177474	-0.158896	180	0.0262992	-0.135661	180
succinylcarnitine	Energy	TCA Cycle	Metabolon HD4 [nt-ms]	37058	100001948	2291	262.129					0.0279559	0.229962	120	0.0138469	0.265033	180	4.70421e-07	0.233367	120
insulin	Hormones	Hormones	In-house biochemistry [chem.]									3.82044e-23	3.08577	30	2.1467e-28	2.52583	60	1.64244e-33	2.51526	90
1-(1-enyl-oleoyl)-GPC (P-18:1)*	Lipids	Lysoplasmalogen	Metabolon HD4 [nt-ms]	52701	100002876	1547	506.361					0.127402	0.192678	180	0.621473	-0.105006	120	1.91215e-05	-0.255864	240
1-(1-enyl-oleoyl)-GPE (P-18:1)*	Lipids	Lysoplasmalogen	Metabolon HD4 [nt-ms]	44621	100005372	6250	462.299					0.363468	0.144015	120	0.0703975	-0.35848	120	1.52841e-05	-0.854689	90
1-(1-enyl-palmitoyl)-GPC (P-16:0)*	Lipids	Lysoplasmalogen	Metabolon HD4 [nt-ms]	52474	100002875	1547	480.345			10917802		0.938272	0.105037	90	0.713815	-0.0468318	60	1.45849e-09	-0.216335	240
1-(1-enyl-palmitoyl)-GPE (P-16:0)*	Lipids	Lysoplasmalogen	Metabolon HD4 [nt-ms]	39270	100003000	1558	438.298					0.331356	0.184271	180	0.00883175	-0.124483	120	0.0407503	-0.149368	240
1-(1-enyl-stearoyl)-GPC (P-18:0) *	Lipids	Lysoplasmalogen	Metabolon HD4 [nt-ms]	52702	100002877	1560	508.376					0.740716	0.111682	180	0.147534	0.0728914	240	0.00022587	-0.22908	240
1-(1-enyl-stearoyl)-GPE (P-18:0)*	Lipids	Lysoplasmalogen	Metabolon HD4 [nt-ms]	39271	100003001	6500	464.315					0.824265	-0.0982556	15	0.226939	-0.218023	120	0.000629996	-0.746993	240
1-adrenoyl-GPC (22:4)*	Lipids	Lysolipid	Metabolon HD4 [nt-ms]	52698	100002871	1512	572.371					0.592396	0.148471	180	0.0285885	-0.130753	120	0.00164606	-0.241321	240
1-arachidonoyl-GPC (20:4n6)*	Lipids	Lysolipid	Metabolon HD4 [nt-ms]	33228	100001551	1460	544.34	C05208			HMDB10395	0.590588	0.106745	180	0.0276282	-0.0723039	120	0.000615939	-0.212651	240
1-arachidonoyl-GPE (20:4n6)*	Lipids	Lysolipid	Metabolon HD4 [nt-ms]	35186	100001571	1450	502.293			42607465	HMDB11517	0.000414023	-0.357596	180	3.76834e-15	0.585539	180	0.569658	-0.0648117	180
1-arachidonoyl-GPI (20:4)*	Lipids	Lysolipid	Metabolon HD4 [nt-ms]	34214	100001654	5482	619.289				HMDB61690	0.161271	-0.249569	240	0.000332158	-0.312757	120	6.27481e-05	-0.645848	90
1-arachidonylglycerol (20:4)	Lipids	Monoacylglycerol	Metabolon HD4 [nt-ms]	34397	100001433	6450	303.233	C13857	35474-99-8	5282281	HMDB11572	0.236228	-0.421377	45	0.118376	-0.399941	120	0.00319636	-0.844003	240
1-arachidoyl-GPC (20:0)	Lipids	Lysolipid	Metabolon HD4 [nt-ms]	45456	100001384	1706	552.402	C04230		24779473	HMDB10390	0.783691	0.0986205	120	0.193996	0.102721	240	0.0496101	0.140589	90
1-behenoyl-GPC (22:0)	Lipids	Lysolipid	Metabolon HD4 [nt-ms]	39792	100002868	1785	580.434		125146-65-8			0.964911	-0.0519899	90	0.354711	-0.0758063	60	0.228523	0.212731	30
1-dihomo-linolenoyl-GPC (20:3n3 or 6)*	Lipids	Lysolipid	Metabolon HD4 [nt-ms]	33821	100001552	1520	546.355				HMDB10394	0.561756	-0.109117	240	0.00325501	0.170333	240	0.00248751	-0.201004	240
1-dihomo-linolenoyl-GPE (20:3n3 or 6)*	Lipids	Lysolipid	Metabolon HD4 [nt-ms]	44630	100005371	6032	502.294					0.0111396	-0.596609	180	0.194514	0.378999	240	0.173161	-0.60163	60
1-dihomo-linoleoyl-GPC (20:2)*	Lipids	Lysolipid	Metabolon HD4 [nt-ms]	33871	100001553	1577	548.371				HMDB10392	0.681746	-0.0898289	240	0.0509607	-0.127205	120	0.00230292	-0.25755	240
1-docosahexaenoyl-GPC (22:6)*	Lipids	Lysolipid	Metabolon HD4 [nt-ms]	33822	100001566	1455	568.34				HMDB10404	0.769077	-0.0732429	240	0.00347558	0.227973	240	0.020468	-0.220603	240
1-docosahexaenoyl-GPE (22:6)*	Lipids	Lysolipid	Metabolon HD4 [nt-ms]	44633	100002060	1450	526.293					0.0039718	-0.45167	120	0.0189755	0.31444	120	5.68501e-06	-0.443773	180
1-docosapentaenoyl-GPC (22:5n3)*	Lipids	Lysolipid	Metabolon HD4 [nt-ms]	37231	100002063	1462	570.355					0.428559	-0.120681	45	0.102832	0.0993143	240	0.00750576	-0.202342	240
1-docosapentaenoyl-GPC (22:5n6)*	Lipids	Lysolipid	Metabolon HD4 [nt-ms]	45675	100005673	1484	570.355					0.490561	-0.216888	45	0.0353372	0.142026	240	0.0220494	-0.203847	120
1-eicosapentaenoyl-GPC (20:5)*	Lipids	Lysolipid	Metabolon HD4 [nt-ms]	44563	100005351	1395	542.324					0.399441	-0.158385	240	0.0437993	0.153888	240	0.0860352	-0.142967	240
1-eicosapentaenoyl-GPE (20:5)*	Lipids	Lysolipid	Metabolon HD4 [nt-ms]	47888	100004552	5665	498.263					0.0162905	-0.404137	240	3.26308e-06	0.822384	180	0.316192	-0.350072	60
1-eicosenoyl-GPC (20:1)*	Lipids	Lysolipid	Metabolon HD4 [nt-ms]	44560	100005352	1630	550.387					0.476827	0.10543	60	0.000681554	-0.135429	120	0.00185093	-0.164763	240
1-linolenoyl-GPC (18:3)*	Lipids	Lysolipid	Metabolon HD4 [nt-ms]	45951	100005350	1422	518.324					0.051677	-0.317423	240	7.67281e-19	0.814513	240	0.0702258	0.157196	180
1-linoleoyl-GPC (18:2)	Lipids	Lysolipid	Metabolon HD4 [nt-ms]	34419	100001395	1465	520.34	C04100		11988421	HMDB10386	0.0134572	-0.234407	240	9.35607e-13	0.369178	240	8.4663e-06	0.23425	180
1-linoleoyl-GPE (18:2)*	Lipids	Lysolipid	Metabolon HD4 [nt-ms]	36600	100001570	1482	478.293			52925130	HMDB11507	1.35503e-06	-0.45757	240	1.92728e-54	1.25505	180	1.17023e-26	0.91348	240
1-linoleoyl-GPI (18:2)*	Lipids	Lysolipid	Metabolon HD4 [nt-ms]	36594	100001778	5494	595.289					0.00547328	-0.487902	240	0.00585452	0.278552	240	0.0261571	-0.562729	90
1-linoleoylglycerol (18:2)	Lipids	Monoacylglycerol	Metabolon HD4 [nt-ms]	27447	100001040	6477	279.233		2277-28-3	5283469		0.817951	-0.142158	45	0.285774	0.290257	240	0.197562	-0.41501	90
1-margaroyl-GPC (17:0)	Lipids	Lysolipid	Metabolon HD4 [nt-ms]	44682	100001264	1566	510.355	C04230	50930-23-9	24779463	HMDB12108	0.482367	0.0788418	90	0.450735	0.0939611	240	1.90321e-05	0.127128	60
1-myristoyl-GPC (14:0)	Lipids	Lysolipid	Metabolon HD4 [nt-ms]	45453	100001383	1428	468.308	C04230	20559-16-4	460604	HMDB10379	0.28913	0.088708	60	0.473084	-0.114169	240	0.0153894	0.145113	90
1-nonadecanoyl-GPC (19:0)	Lipids	Lysolipid	Metabolon HD4 [nt-ms]	47087	100005353	1756	538.387		108273-88-7			0.630644	0.0647907	60	0.251736	0.082123	240	0.00564999	0.138896	60
1-oleoyl-GPC (18:1)	Lipids	Lysolipid	Metabolon HD4 [nt-ms]	48258	100001272	1540	522.355		19420-56-5	16081932	HMDB02815	0.211979	-0.134694	240	9.8118e-06	0.195855	240	0.17386	-0.100167	240
1-oleoyl-GPE (18:1)	Lipids	Lysolipid	Metabolon HD4 [nt-ms]	35628	100001569	1554	480.308		89576-29-4	9547071	HMDB11506	0.000308787	-0.555387	240	4.91494e-67	1.86825	240	7.16036e-51	1.46887	240
1-oleoyl-GPI (18:1)*	Lipids	Lysolipid	Metabolon HD4 [nt-ms]	36602	100001777	5599	597.305					0.022426	-0.521679	240	0.132665	0.32068	240	0.296395	-0.314628	30
1-palmitoleoyl-GPC (16:1)*	Lipids	Lysolipid	Metabolon HD4 [nt-ms]	33230	100001511	1450	494.324			24779461	HMDB10383	0.33362	0.0728074	90	0.68892	-0.0319395	60	6.08914e-07	-0.228762	240
1-palmitoyl-GPC (16:0)	Lipids	Lysolipid	Metabolon HD4 [nt-ms]	33955	100001263	1525	496.34		17364-16-8	86554	HMDB10382	0.170158	0.102588	90	0.276456	0.065113	120	1.02308e-06	0.173684	60
1-palmitoyl-GPE (16:0)	Lipids	Lysolipid	Metabolon HD4 [nt-ms]	35631	100001567	1544	454.293			9547069	HMDB11503	0.0578668	-0.143983	240	3.97321e-08	0.295041	180	0.000104626	0.154376	90
1-palmitoyl-GPG (16:0)*	Lipids	Lysolipid	Metabolon HD4 [nt-ms]	45970	100005717	5570	483.273			3300276		0.045606	0.487953	120	0.605	0.169524	60	0.320105	-0.202639	180
1-palmitoyl-GPI (16:0)*	Lipids	Lysolipid	Metabolon HD4 [nt-ms]	35305	100001655	5564	571.289				HMDB61695	0.485386	0.246127	45	0.0149607	-0.338951	120	0.100321	-0.498644	90
1-palmitoylglycerol (16:0)	Lipids	Monoacylglycerol	Metabolon HD4 [nt-ms]	21127	100000827	6400	255.233		542-44-9	14900	HMDB31074	0.630128	-0.219979	45	0.684647	-0.200188	180	0.0164088	-0.564418	240
1-palmityl-GPC (O-16:0)	Lipids	Lyso-phospho-ether	Metabolon HD4 [nt-ms]	20458	100000611	1573	482.361		52691-62-0	3983		0.401496	0.151208	180	0.650293	0.0477034	240	8.32809e-06	-0.149141	240
1-pentadecanoyl-GPC (15:0)*	Lipids	Lysolipid	Metabolon HD4 [nt-ms]	37418	100002173	1474	482.324					0.30054	0.11213	90	0.820152	0.0150493	60	5.34287e-06	0.110546	60
1-stearoyl-GPC (18:0)	Lipids	Lysolipid	Metabolon HD4 [nt-ms]	33961	100001271	1606	524.371		19420-57-6	497299	HMDB10384	0.260233	0.0940954	90	0.0836417	0.0724625	240	0.00298316	0.0994632	60
1-stearoyl-GPE (18:0)	Lipids	Lysolipid	Metabolon HD4 [nt-ms]	42398	100001461	1626	482.324		69747-55-3	9547068	HMDB11130	0.128506	-0.0882577	240	8.9368e-07	0.256949	240	0.000479039	0.17981	120
1-stearoyl-GPI (18:0)	Lipids	Lysolipid	Metabolon HD4 [nt-ms]	19324	100000656	5794.3	599.32		796963-93-4		HMDB61696	0.294605	0.316051	120	0.232274	-0.256955	120	0.0680636	-0.639438	240
1-stearyl-GPC (O-18:0)*	Lipids	Lyso-phospho-ether	Metabolon HD4 [nt-ms]	52703	100009147	1653	510.392			2733532		0.14423	0.192234	180	0.545684	-0.104887	120	0.0118797	0.184485	60
10-undecenoate (11:1n1)	Lipids	Medium Chain Fatty Acid	Metabolon HD4 [nt-ms]	32497	100001197	5085.8	183.139		1333-28-4			5.03872e-10	-0.41477	120	3.5476e-09	-0.529212	180	0.00335519	0.191021	240
12-HETE	Lipids	Eicosanoid	Metabolon HD4 [nt-ms]	37536	100002167	5326	319.228		71030-37-0;73837-14-6	5312983	HMDB06111	0.000230795	1.30518	240	0.702293	-0.211268	60	0.00133738	-1.18677	60
13-HODE + 9-HODE	Lipids	Fatty Acid, Monohydroxy	Metabolon HD4 [nt-ms]	37752	100002196	5275	295.228			43013		0.0105144	-0.688823	60	0.000119338	-1.3602	180	1.3771e-05	-2.1519	120
15-methylpalmitate	Lipids	Fatty Acid, Branched	Metabolon HD4 [nt-ms]	38768	100002945	5695	269.249			17903417		2.21995e-13	-1.27803	90	1.09749e-12	-1.33113	120	1.6226e-26	-1.91456	120
16-hydroxypalmitate	Lipids	Fatty Acid, Monohydroxy	Metabolon HD4 [nt-ms]	39609	100002953	5236.2	271.228	C18218	506-13-8	10466	HMDB06294	4.40406e-10	-0.66119	90	2.62857e-17	-0.726045	60	2.10882e-15	-0.97912	120
16a-hydroxy DHEA 3-sulfate	Lipids	Steroid	Metabolon HD4 [nt-ms]	38168	100002126	4240	383.153					0.00548176	-0.156332	180	0.0697903	-0.138041	120	0.0328863	-0.0556198	180
17-methylstearate	Lipids	Fatty Acid, Branched	Metabolon HD4 [nt-ms]	38296	100002356	5993	297.28		2724-59-6	3083779		9.29073e-09	-0.972501	90	2.07052e-09	-1.0449	120	1.0175e-14	-1.25148	120
17alpha-hydroxypregnenolone sulfate	Lipids	Steroid	Metabolon HD4 [nt-ms]	37482	100002128	4800	411.185		28901-70-4	152971	HMDB00416	0.0433152	-0.662358	90	0.0741925	-0.381979	120	4.48636e-06	-0.999953	240
2-aminoheptanoate	Lipids	Fatty Acid, Amino	Metabolon HD4 [nt-ms]	43761	100004542	3160	146.118		1115-90-8	227939		0.000676462	-0.144194	240	4.73702e-06	-0.152981	240	0.558858	-0.0584276	120
2-aminooctanoate	Lipids	Fatty Acid, Amino	Metabolon HD4 [nt-ms]	43343	100004227	3385	158.119		644-90-6	69522	HMDB00991	0.0533293	-0.274931	240	0.633101	0.0527533	120	0.0573466	-0.0585786	90
2-arachidonoyl-GPC (20:4)*	Lipids	Lysolipid	Metabolon HD4 [nt-ms]	33387	100001554	5965	618.341				HMDB61699	0.745475	0.145319	120	0.0465308	0.221062	240	0.000230023	-0.775415	240
2-arachidonoyl-GPE (20:4)*	Lipids	Lysolipid	Metabolon HD4 [nt-ms]	32815	100001674	5793	500.278					0.0985153	-0.361698	180	0.000104272	0.409476	120	0.0606572	-0.506265	180
2-docosahexaenoyl-GPC (22:6)*	Lipids	Lysolipid	Metabolon HD4 [nt-ms]	46203	100001565	5760	642.341					0.392866	-0.259473	240	0.0138581	0.430222	240	0.00294963	-0.793673	240
2-docosahexaenoyl-GPE (22:6)*	Lipids	Lysolipid	Metabolon HD4 [nt-ms]	34258	100002061	5707	524.278					0.0930502	-0.279829	180	0.00446669	0.432009	60	0.000106541	-1.08073	180
2-hydroxydecanoate	Lipids	Fatty Acid, Monohydroxy	Metabolon HD4 [nt-ms]	42489	100004089	4840	187.134		5393-81-7	21488		2.83931e-08	-0.672983	120	1.71942e-20	1.47804	60	1.62747e-26	1.64403	240
2-hydroxyglutarate	Lipids	Fatty Acid, Dicarboxylate	Metabolon HD4 [nt-ms]	37253	100002070	958	131.034	C02630	40951-21-1	43	HMDB00606	0.519702	0.280464	180	0.712982	-0.212499	180	0.229793	0.325486	180
2-hydroxyoctanoate	Lipids	Fatty Acid, Monohydroxy	Metabolon HD4 [nt-ms]	22036	100000743	3736.8	159.103		617-73-2	94180	HMDB02264	0.072947	0.154179	180	3.44306e-18	1.09116	180	2.07939e-25	1.03875	240
2-hydroxypalmitate	Lipids	Fatty Acid, Monohydroxy	Metabolon HD4 [nt-ms]	35675	100001579	5511.2	271.228		764-67-0	92836	HMDB31057	0.0569908	-0.288685	90	9.79448e-07	-0.454421	120	1.93437e-05	-0.735876	180
2-hydroxystearate	Lipids	Fatty Acid, Monohydroxy	Metabolon HD4 [nt-ms]	17945	1239	5695	299.259	C03045	629-22-1	69417		0.410147	-0.194703	90	0.0173255	-0.326102	120	4.14053e-05	-0.631731	180
2-linoleoyl-GPC (18:2)*	Lipids	Lysolipid	Metabolon HD4 [nt-ms]	35257	100001557	6013.2	594.341					0.0241984	-0.38066	240	3.52968e-08	0.493443	240	0.145496	-0.523722	90
2-linoleoyl-GPE (18:2)*	Lipids	Lysolipid	Metabolon HD4 [nt-ms]	36593	100001776	5813	476.278					0.00310383	-0.447203	240	1.20617e-24	1.27751	240	1.05619e-06	-0.405636	60
2-linoleoylglycerol (18:2)	Lipids	Monoacylglycerol	Metabolon HD4 [nt-ms]	32506	100000987	6250	279.233		3443-82-1	5365676	HMDB11538	0.928618	-0.15714	45	0.202823	-0.247093	120	0.0236753	-0.509428	90
2-methylmalonyl carnitine	Lipids	Fatty Acid Synthesis	Metabolon HD4 [nt-ms]	35482	100001596	2440	262.129		149181-64-6	53481628	HMDB13133	0.531321	-0.243183	90	0.163083	-0.246026	180	0.759929	-0.342377	180
2-myristoyl-GPC (14:0)*	Lipids	Lysolipid	Metabolon HD4 [nt-ms]	35626	100001563	1399	468.308					0.276463	-0.155607	240	0.912319	-0.0815862	240	0.0618218	0.198509	120
2-oleoyl-GPC (18:1)*	Lipids	Lysolipid	Metabolon HD4 [nt-ms]	48259	100001556	6150	596.357				HMDB61701	0.197438	-0.226073	240	0.118373	0.171135	240	0.000352627	-0.653775	240
2-oleoyl-GPE (18:1)*	Lipids	Lysolipid	Metabolon HD4 [nt-ms]	45455	100001651	6000	478.294					0.048179	-0.528908	180	1.06068e-21	1.53046	240	7.29288e-22	0.84095	240
2-palmitoyl-GPC (16:0)*	Lipids	Lysolipid	Metabolon HD4 [nt-ms]	35253	100001562	6215	570.341			15061532	HMDB61702	0.459589	-0.191372	240	0.768733	0.173039	240	0.000112572	-0.62244	240
2-palmitoyl-GPE (16:0)*	Lipids	Lysolipid	Metabolon HD4 [nt-ms]	45452	100001652	5919	452.278					0.481573	0.231777	120	0.820796	-0.163846	120	0.0791974	-0.674211	240
2-stearoyl-GPE (18:0)*	Lipids	Lysolipid	Metabolon HD4 [nt-ms]	41220	100003901	6350	480.31					0.435826	-0.147301	60	0.711491	0.0540683	240	0.0195176	-0.680081	240
21-hydroxypregnenolone disulfate	Lipids	Steroid	Metabolon HD4 [nt-ms]	46115	100001999	3935	245.067	C05485	1164-98-3	134595	HMDB04026	0.0332174	0.152935	240	0.159418	-0.207365	120	0.0260608	0.114822	60
21-hydroxypregnenolone monosulfate (1)	Lipids	Steroid	Metabolon HD4 [nt-ms]	37174	100002003	4624	411.185		88378-34-1	174681		0.0493994	-0.454058	90	0.114116	-0.17726	180	0.00678373	-0.420444	240
3-carboxy-4-methyl-5-propyl-2-furanpropanoate (CMPF)	Lipids	Fatty Acid, Dicarboxylate	Metabolon HD4 [nt-ms]	31787	100001178	2840	239.092		86879-39-2	123979	HMDB61112	0.21712	0.194488	180	0.33425	-0.157582	120	0.0671493	0.088258	60
3-hydroxy-3-methylglutarate	Lipids	Mevalonate Metabolism	Metabolon HD4 [nt-ms]	531	112	2700	161.046	C03761	503-49-1	1662	HMDB00355	0.235393	-0.24138	90	1.17105e-31	1.95466	120	1.90567e-40	1.63114	120
3-hydroxybutyrate (BHBA)	Lipids	Ketone Bodies	Metabolon HD4 [nt-ms]	542	254	1443.3	103.04	C01089	625-72-9	441	HMDB00357	2.91329e-12	-2.41205	120	0.000121895	-0.663647	120	1.4443e-12	-1.86126	120
3-hydroxybutyrylcarnitine (1)	Lipids	Fatty Acid Metabolism(Acyl Carnitine)	Metabolon HD4 [nt-ms]	43264	100003926	2400	248.149			53481617	HMDB13127	1.99272e-20	-0.723677	180	0.0376725	-0.218317	180	6.3427e-08	-0.580512	180
3-hydroxybutyrylcarnitine (2)	Lipids	Fatty Acid Metabolism(Acyl Carnitine)	Metabolon HD4 [nt-ms]	52984	100009271	2340	248.149					3.10692e-07	-0.681074	180	0.038241	-0.213355	120	9.45321e-07	-0.373937	180
3-hydroxydecanoate	Lipids	Fatty Acid, Monohydroxy	Metabolon HD4 [nt-ms]	22053	100000997	4634.7	187.134		5561-87-5	26612	HMDB02203	1.12799e-15	-1.43977	120	1.86272e-13	-0.968177	120	7.89608e-05	-0.440023	120
3-hydroxylaurate	Lipids	Fatty Acid, Monohydroxy	Metabolon HD4 [nt-ms]	32457	100001112	5175	215.165		53941-38-1	94216	HMDB00387	6.21267e-09	-1.57824	90	1.12789e-07	-1.30093	120	5.73706e-08	-0.948852	120
3-hydroxymyristate	Lipids	Fatty Acid, Monohydroxy	Metabolon HD4 [nt-ms]	21158	100000882	5335	243.197		3422-31-9	16064		1.2693e-06	-0.473566	45	2.17495e-07	-0.491853	180	2.72756e-11	-0.666306	120
3-hydroxyoctanoate	Lipids	Fatty Acid, Monohydroxy	Metabolon HD4 [nt-ms]	22001	100000773	3446	159.103		88930-08-9	26613	HMDB01954	2.35383e-13	-1.1179	120	5.49477e-05	0.456089	240	3.87717e-06	0.890836	240
3b-hydroxy-5-cholenoic acid	Lipids	Secondary Bile Acid Metabolism	Metabolon HD4 [nt-ms]	43507	100004182	5205	373.275		5255-17-4	92997	HMDB00308	0.0288113	-0.250843	60	0.015986	-0.271452	120	0.0502202	0.268984	120
3beta,7alpha-dihydroxy-5-cholestenoate	Lipids	Secondary Bile Acid Metabolism	Metabolon HD4 [nt-ms]	36803	100001611	5275	431.317		115538-84-6			0.375337	-0.163051	15	0.00512892	-0.156175	60	0.230888	0.203719	240
4-androsten-3alpha,17alpha-diol monosulfate (2)	Lipids	Steroid	Metabolon HD4 [nt-ms]	37207	100002026	4712	369.174					9.9571e-06	-0.438442	180	0.00346382	-0.30603	120	1.41065e-09	-0.566707	240
4-androsten-3alpha,17alpha-diol monosulfate (3)	Lipids	Steroid	Metabolon HD4 [nt-ms]	37209	100002027	5180	369.174					0.330822	0.167647	180	0.67785	-0.0352235	180	0.329855	-0.123099	90
4-androsten-3beta,17beta-diol disulfate (1)	Lipids	Steroid	Metabolon HD4 [nt-ms]	37202	100001992	3740	224.062	C04295		10634	HMDB03818	0.470663	0.0955018	240	0.0453503	-0.177328	120	0.468151	0.0566225	60
4-androsten-3beta,17beta-diol disulfate (2)	Lipids	Steroid	Metabolon HD4 [nt-ms]	37203	100001994	4065	224.062	C04295		10634	HMDB03818	0.0978246	0.16296	240	0.102389	-0.199802	180	0.063961	-0.137901	180
4-androsten-3beta,17beta-diol monosulfate (1)	Lipids	Steroid	Metabolon HD4 [nt-ms]	37211	100002028	4500	369.174		521-17-5		HMDB03818	0.0637733	-0.0946558	30	1.37097e-07	-0.30245	120	2.15457e-07	-0.267941	120
4-androsten-3beta,17beta-diol monosulfate (2)	Lipids	Steroid	Metabolon HD4 [nt-ms]	37210	100002029	4500	369.174					0.167987	-0.123926	180	0.0288675	-0.255898	180	0.498891	0.0865926	30
5-dodecenoate (12:1n7)	Lipids	Medium Chain Fatty Acid	Metabolon HD4 [nt-ms]	33968	100001232	5224	197.155		2430-94-6	5312378	HMDB00529	3.12971e-16	-1.57912	90	1.06551e-18	-1.80317	120	6.60672e-19	-1.92615	120
5alpha-androstan-3alpha, 17beta-diol-17-glucosiduronate	Lipids	Steroid	Metabolon HD4 [nt-ms]	47132	100005396	4930	467.265					0.0800236	-0.384628	90	0.0618127	-0.208415	240	0.0106841	0.178205	120
5alpha-androstan-3alpha,17alpha-diol disulfate	Lipids	Steroid	Metabolon HD4 [nt-ms]	37182	100002007	4547	225.07					0.874325	-0.0744393	60	5.29962e-05	0.333362	240	4.80424e-09	0.637016	120
5alpha-androstan-3alpha,17alpha-diol monosulfate	Lipids	Steroid	Metabolon HD4 [nt-ms]	37183	100002008	5208	371.19					0.0818108	0.169171	180	0.00056424	0.299807	120	0.0319619	0.329232	90
5alpha-androstan-3alpha,17beta-diol disulfate	Lipids	Steroid	Metabolon HD4 [nt-ms]	37184	100002017	4275	225.07					0.103916	0.209085	240	0.0480528	-0.269913	120	0.139547	-0.116815	180
5alpha-androstan-3alpha,17beta-diol monosulfate (1)	Lipids	Steroid	Metabolon HD4 [nt-ms]	37186	100002018	4925	371.19					0.0998324	-0.123669	90	0.000173084	-0.339325	120	0.0234626	-0.181282	90
5alpha-androstan-3alpha,17beta-diol monosulfate (2)	Lipids	Steroid	Metabolon HD4 [nt-ms]	37185	100006005	5080	371.19					0.997895	0.098967	60	0.341608	0.0402224	120	0.029957	-0.114884	180
5alpha-androstan-3beta,17alpha-diol disulfate	Lipids	Steroid	Metabolon HD4 [nt-ms]	37187	100002021	4215	225.07					0.275431	0.144049	240	0.0765946	-0.207034	120	0.384729	0.0781519	30
5alpha-androstan-3beta,17beta-diol disulfate	Lipids	Steroid	Metabolon HD4 [nt-ms]	37190	100001987	3880	225.07	C12525	571-20-0	242332	HMDB00493	0.231426	0.134848	240	0.063509	-0.190044	120	0.593064	-0.070612	240
5alpha-androstan-3beta,17beta-diol monosulfate (2)	Lipids	Steroid	Metabolon HD4 [nt-ms]	37192	100002024	4685	371.19					0.58355	-0.0697499	60	0.00178642	-0.319446	120	0.000755957	-0.284776	90
5alpha-pregnan-3(alpha or beta),20beta-diol disulfate	Lipids	Steroid	Metabolon HD4 [nt-ms]	46172	100002015	4310	239.085			5127902		0.107242	0.364197	240	0.274955	-0.245936	120	0.167674	0.302085	60
5alpha-pregnan-3beta,20alpha-diol disulfate	Lipids	Steroid	Metabolon HD4 [nt-ms]	37198	100001988	3962	239.085					0.000795542	0.250019	240	0.0122444	-0.180875	180	0.419941	-0.0522943	180
5alpha-pregnan-3beta,20alpha-diol monosulfate (2)	Lipids	Steroid	Metabolon HD4 [nt-ms]	37200	100002014	5060	399.221					0.1376	0.178214	240	0.00204566	-0.183878	180	0.164581	0.137781	240
5alpha-pregnan-3beta,20beta-diol monosulfate (1)	Lipids	Steroid	Metabolon HD4 [nt-ms]	37196	100002009	5180	399.221					0.467142	0.128994	240	0.0378155	0.119966	240	0.193567	0.154708	240
7-alpha-hydroxy-3-oxo-4-cholestenoate (7-Hoca)	Lipids	Sterol	Metabolon HD4 [nt-ms]	36776	100001609	5288.1	429.301	C17337	115538-85-7	3081085	HMDB12458	3.86861e-12	-0.265515	45	4.40643e-06	-0.266806	60	0.0186707	-0.277083	90
9,10-DiHOME	Lipids	Fatty Acid, Dihydroxy	Metabolon HD4 [nt-ms]	38399	179	5180	313.238	C14828	263399-34-4	9966640	HMDB04704	0.359397	-0.439298	30	0.067033	0.505756	240	2.62177e-08	0.992733	240
acetoacetate	Lipids	Ketone Bodies	Metabolon HD4 [nt-ms]	33963	1218	1062	103.039	C00164	578486	96	HMDB00060	0.0394836	-0.556656	120	0.553691	0.432784	240	3.61881e-07	-0.992249	120
acetylcarnitine	Lipids	Fatty Acid Metabolism(Acyl Carnitine)	Metabolon HD4 [nt-ms]	32198	100000802	2282	204.123	C02571	5080-50-2	1	HMDB00201	8.65995e-09	-0.466108	120	2.52099e-06	-0.35945	180	6.31055e-17	-0.448004	120
adipoylcarnitine	Lipids	Fatty Acid Metabolism(Acyl Carnitine)	Metabolon HD4 [nt-ms]	52988	100006614	2558	290.16					2.96548e-05	-0.312653	240	0.0119555	-0.243904	240	2.05632e-07	-0.305964	240
andro steroid monosulfate (1)*	Lipids	Steroid	Metabolon HD4 [nt-ms]	32827	100002152	3871	383.153	C04555			HMDB02759	0.878099	0.048694	60	0.0613084	-0.209505	120	0.0013335	0.155262	90
androsterone sulfate	Lipids	Steroid	Metabolon HD4 [nt-ms]	31591	100001073	5022	369.174		2479-86-9	159663	HMDB02759	0.863881	-0.0423629	30	0.667877	-0.0678505	180	0.137349	-0.0916825	180
azelate (nonanedioate)	Lipids	Fatty Acid, Dicarboxylate	Metabolon HD4 [nt-ms]	18362	2029	2520	187.098	C08261	123-99-9	2266	HMDB00784	0.295438	-0.229955	180	0.102332	0.303463	120	9.65684e-10	1.22604	90
butyrylcarnitine	Lipids	Fatty Acid Metabolism (also BCAA Metabolism)	Metabolon HD4 [nt-ms]	32412	100001054	2860	232.154	C02862	25576-40-3	439829	HMDB02013	3.62973e-05	-0.283503	240	0.0706358	-0.145359	180	0.00083385	-0.276104	120
C0 (carnitine)	Lipids	Short Chain Acylcarnitines	Biocrates p150 [t-ms]					C15025			HMDB00062	0.296651	0.126379	120	0.011811	0.0888625	120	0.00442254	0.14229	180
C10 (decanoylcarnitine)	Lipids	Medium chain Acylcarnitines	Biocrates p150 [t-ms]								HMDB00651	1.45804e-11	-0.6577	90	2.67465e-15	-0.76741	180	0.000142546	-0.524646	120
C10:1 (decenoylcarnitine)	Lipids	Medium chain Acylcarnitines	Biocrates p150 [t-ms]								HMDB13205	4.99061e-10	-0.583091	120	9.26325e-16	-0.595646	120	2.55217e-06	-0.317565	120
C12 (dodecanoylcarnitine)	Lipids	Medium chain Acylcarnitines	Biocrates p150 [t-ms]								HMDB02250	4.96106e-17	-0.630178	120	7.03508e-20	-0.816795	180	3.90092e-06	-0.483868	180
C12:1 (dodecenoylcarnitine)	Lipids	Medium chain Acylcarnitines	Biocrates p150 [t-ms]									9.81076e-10	-0.607744	120	2.6066e-08	-0.615916	120	0.000445803	-0.480475	120
C14 (tetradecanoylcarnitine)	Lipids	Long Chain Acylcarnitines	Biocrates p150 [t-ms]								HMDB05066	7.2006e-10	-0.318687	180	5.14147e-07	-0.400356	180	1.1017e-09	-0.292445	180
C14:1 (tetradecenoylcarnitine)	Lipids	Long Chain Acylcarnitines	Biocrates p150 [t-ms]								HMDB02014	9.56393e-07	-0.416993	120	2.64307e-08	-0.388648	120	1.66043e-05	-0.293218	120
C14:1-OH (hydroxytetradecenoylcarnitine)	Lipids	Long Chain Acylcarnitines	Biocrates p150 [t-ms]								HMDB13330	4.48583e-07	-0.39277	120	0.000292825	-0.350497	180	0.0222724	0.238788	240
C14:2 (tetradecadienylcarnitine)	Lipids	Long Chain Acylcarnitines	Biocrates p150 [t-ms]								HMDB13331	1.79717e-14	-0.87958	120	2.51324e-15	-0.951057	120	2.42016e-10	-0.529395	120
C16 (hexadecanoylcarnitine)	Lipids	Long Chain Acylcarnitines	Biocrates p150 [t-ms]					C02990			HMDB00222	2.0414e-11	-0.324803	180	9.69887e-12	-0.338946	180	9.1835e-16	-0.297922	180
C16-OH (hydroxyhexadecanoylcarnitine)	Lipids	Long Chain Acylcarnitines	Biocrates p150 [t-ms]									0.107345	0.261648	90	0.012932	-0.14733	180	0.0133344	0.269499	120
C16:1-OH (hexadecenoylcarnitine)	Lipids	Long Chain Acylcarnitines	Biocrates p150 [t-ms]								HMDB13333	0.000107094	-0.244434	180	0.00100728	-0.270861	180	0.0312742	-0.126041	180
C16:2 (hexadecadienylcarnitine)	Lipids	Long Chain Acylcarnitines	Biocrates p150 [t-ms]								HMDB13334	2.89806e-07	-0.465306	120	0.000979907	-0.495325	120	3.73779e-05	-0.294094	120
C16:2-OH (hydroxyhexadecadienylcarnitine)	Lipids	Long Chain Acylcarnitines	Biocrates p150 [t-ms]								HMDB13335	0.152235	-0.183273	90	0.541158	-0.114046	180	0.23952	-0.125362	180
C18 (octadecanoylcarnitine)	Lipids	Long Chain Acylcarnitines	Biocrates p150 [t-ms]								HMDB00848	0.0194201	-0.143353	180	0.000581762	-0.1493	180	7.9315e-05	0.154345	30
C18:1 (octadecenoylcarnitine)	Lipids	Long Chain Acylcarnitines	Biocrates p150 [t-ms]								HMDB05065	2.95428e-12	-0.387411	120	2.09454e-06	0.233348	240	4.78855e-07	-0.170782	180
C18:2 (octadecadienylcarnitine)	Lipids	Long Chain Acylcarnitines	Biocrates p150 [t-ms]								HMDB06461	5.13326e-05	-0.292454	180	9.47912e-05	-0.156095	180	8.78876e-08	-0.201948	120
C2 (acetylcarnitine)	Lipids	Short Chain Acylcarnitines	Biocrates p150 [t-ms]					C02571			HMDB00201	1.25031e-19	-0.556228	120	4.47181e-11	-0.462369	180	5.87849e-17	-0.483965	120
C3 (propionylcarnitine)	Lipids	Short Chain Acylcarnitines	Biocrates p150 [t-ms]					C03017			HMDB00824	6.67365e-10	-0.287153	240	1.0603e-17	0.574283	120	1.50379e-08	0.41108	120
C4 (butyrylcarnitine)	Lipids	Short Chain Acylcarnitines	Biocrates p150 [t-ms]					C02862			HMDB00736	4.20229e-06	-0.197712	240	3.01794e-10	0.302485	120	0.000120316	0.263758	120
C4:1-DC (fumarylcarnitine) and C6 (hexanoylcarnitine)	Lipids	Short Chain Acylcarnitines	Biocrates p150 [t-ms]								HMDB00705	7.86149e-07	-0.409304	120	8.20676e-10	-0.477032	120	6.50884e-12	-0.501555	120
C5 (valerylcarnitine)	Lipids	Short Chain Acylcarnitines	Biocrates p150 [t-ms]								HMDB00378	0.000272914	-0.392414	240	2.51006e-12	0.575622	120	0.0194316	0.226968	120
C5:1-DC (glutaconylcarnitine)	Lipids	Short Chain Acylcarnitines	Biocrates p150 [t-ms]								HMDB00552	0.499338	-0.108802	180	0.0246944	-0.309264	120	0.115704	-0.20523	180
C5:1( tiglylcarnitine)	Lipids	Short Chain Acylcarnitines	Biocrates p150 [t-ms]								HMDB02366	0.306356	-0.0947628	180	0.658882	-0.0858304	180	0.735095	0.055592	30
C6-OH (glutarylcarnitine) and C5-DC (hydroxyhexanoylcarnitine)	Lipids	Short Chain Acylcarnitines	Biocrates p150 [t-ms]								HMDB13130	0.123231	0.20171	90	0.0630838	-0.126834	180	0.102334	0.146814	30
C7-DC (pimelylcarnitine)	Lipids	Medium chain Acylcarnitines	Biocrates p150 [t-ms]								HMDB13328	3.79439e-08	-0.565643	120	1.38128e-11	-0.817119	180	0.00473942	0.293645	240
C8 (octanoylcarnitine)	Lipids	Long Chain Acylcarnitines	Biocrates p150 [t-ms]					C06423			HMDB00482	2.69925e-08	-0.551832	120	3.45839e-16	-0.624551	180	6.18122e-05	-0.44968	120
C8:1 (octenoylcarnitine)	Lipids	Medium chain Acylcarnitines	Biocrates p150 [t-ms]					C06423			HMDB00482	0.00850997	0.138335	15	6.66637e-07	0.31897	240	2.0766e-05	0.336299	240
caprate (10:0)	Lipids	Medium Chain Fatty Acid	Metabolon HD4 [nt-ms]	1642	888	5090.7	171.139	C01571	112-37-8	2969	HMDB00511	2.15258e-07	-1.09538	120	1.11468e-14	-1.00183	120	3.10444e-17	-1.19147	120
caproate (6:0)	Lipids	Medium Chain Fatty Acid	Metabolon HD4 [nt-ms]	32489	926	2713.7	115.076	C01585	142-62-1	8892	HMDB00535	0.585219	-0.21909	120	0.233946	-0.215049	120	0.0395598	-0.359505	120
caprylate (8:0)	Lipids	Medium Chain Fatty Acid	Metabolon HD4 [nt-ms]	32492	932	4362	143.108	C06423	124-07-2	379	HMDB00482	1.82008e-05	-0.857587	90	0.010124	-0.40669	60	0.000948132	-0.364732	120
carnitine	Lipids	Carnitine Metabolism	Metabolon HD4 [nt-ms]	15500	100000007	1978	162.112	C00318	461-05-2	10917	HMDB00062	0.000887889	0.110944	90	0.69236	-0.0373573	60	0.00857415	0.0592421	180
cholate	Lipids	Primary Bile Acid Metabolism	Metabolon HD4 [nt-ms]	22842	136	5165	407.28	C00695	81-25-4	221493	HMDB00619	4.58188e-06	-1.12628	240	0.0271241	0.622238	180	2.73904e-12	1.25051	90
cholesterol	Lipids	Sterol	Metabolon HD4 [nt-ms]	63	266	2707	369.352	C00187	57-88-5	11025495	HMDB00067	0.541342	0.144189	180	0.113725	-0.134657	120	0.0279322	-0.146351	90
choline	Lipids	Phospholipid Metabolism	Metabolon HD4 [nt-ms]	15506	1256	1961	104.107	C00114	67-48-1	305	HMDB00097	0.0153934	0.237171	120	2.12898e-05	-0.156578	240	6.70358e-12	0.307923	90
choline phosphate	Lipids	Phospholipid Metabolism	Metabolon HD4 [nt-ms]	34396	267	700	184.073	C00588	72556-74-2	1014	HMDB01565	0.0239166	-0.156115	45	0.0156267	0.14477	240	6.52578e-06	-0.234696	30
cis-4-decenoyl carnitine	Lipids	Fatty Acid Metabolism(Acyl Carnitine)	Metabolon HD4 [nt-ms]	38178	100002259	1057	314.233		98930-66-6			1.96102e-11	-0.804838	90	3.59347e-14	-0.925133	120	7.72826e-07	-0.470359	120
cortisol	Lipids	Steroid	Metabolon HD4 [nt-ms]	1712	356	4713.2	361.202	C00735	50-23-7	5754	HMDB00063	2.25288e-14	-0.938289	180	0.000492856	-0.598949	240	3.94259e-37	-1.22595	240
cortisone	Lipids	Steroid	Metabolon HD4 [nt-ms]	1769	273	4572.5	359.186	C00762	53-06-5	222786	HMDB02802	1.69927e-05	-0.494962	180	0.000445884	-0.44083	180	4.42044e-14	-0.806679	240
decanoylcarnitine	Lipids	Fatty Acid Metabolism(Acyl Carnitine)	Metabolon HD4 [nt-ms]	33941	100001251	1130	316.248		1492-27-9	10245190	HMDB00651	2.1848e-13	-1.26893	90	1.48773e-27	-1.82955	120	4.63079e-06	-0.949562	120
dehydroisoandrosterone sulfate (DHEA-S)	Lipids	Steroid	Metabolon HD4 [nt-ms]	32425	100000792	4745	367.158	C04555	651-48-9	12594	HMDB01032	0.583056	-0.0640963	15	0.297516	-0.0973129	180	0.0296452	-0.119878	180
deoxycarnitine	Lipids	Carnitine Metabolism	Metabolon HD4 [nt-ms]	36747	100001662	2052	146.118	C01181	6249-56-5	134	HMDB01161	0.400809	-0.037449	30	0.0413813	-0.0976705	120	0.0198771	0.0664454	180
deoxycholate	Lipids	Secondary Bile Acid Metabolism	Metabolon HD4 [nt-ms]	1114	302	5294	391.285	C04483	83-44-3	222528	HMDB00626	6.00602e-07	-0.791493	240	0.00161831	0.883799	180	7.0953e-07	1.31637	90
dodecanedioate	Lipids	Fatty Acid, Dicarboxylate	Metabolon HD4 [nt-ms]	32388	100001102	2990	229.145	C02678	693-23-2	12736	HMDB00623	1.81515e-10	-0.845054	120	2.33167e-06	-0.749168	120	0.000744305	-0.598109	120
epiandrosterone sulfate	Lipids	Steroid	Metabolon HD4 [nt-ms]	33973	100001287	4855	369.174	C07635	22229-22-7		HMDB00365	0.879354	-0.0387668	90	0.171287	-0.119558	180	0.129061	-0.0939498	180
etiocholanolone glucuronide	Lipids	Steroid	Metabolon HD4 [nt-ms]	47112	100005403	4915	465.249		621890			1.35645e-05	-0.478555	180	5.9901e-05	-0.436436	180	0.00341065	-0.31543	240
glycerol	Lipids	Glycerolipid Metabolism	Metabolon HD4 [nt-ms]	15122	1254	758	91.0401	C00116	56-81-5	753	HMDB00131	1.48582e-05	-1.0292	90	8.20538e-08	-0.730089	60	9.98472e-16	-0.953897	120
glycerol 3-phosphate	Lipids	Glycerolipid Metabolism	Metabolon HD4 [nt-ms]	43847	100000258	580	173.021	C00093	29849-82-9	754	HMDB00126	0.00323527	-0.405162	90	0.00287539	0.220102	240	0.000144313	-0.499161	90
glycerophosphoethanolamine	Lipids	Phospholipid Metabolism	Metabolon HD4 [nt-ms]	37455	100001620	659	216.063	C01233	33049-08-0	123874	HMDB00114	0.500225	0.0655288	45	3.63561e-05	0.203604	180	0.177542	0.111648	120
glycerophosphorylcholine (GPC)	Lipids	Phospholipid Metabolism	Metabolon HD4 [nt-ms]	15990	100000269	672	258.11	C00670	28319-77-9	71920	HMDB00086	0.561259	0.106601	180	0.633892	-0.0583019	120	0.140093	0.132023	60
glycochenodeoxycholate	Lipids	Primary Bile Acid Metabolism	Metabolon HD4 [nt-ms]	32346	1628	5236.1	448.307	C05466	16564-43-5	12544	HMDB00637	1.47008e-06	1.16508	90	4.43145e-26	3.45189	180	3.12457e-19	3.26429	90
glycochenodeoxycholate glucuronide (1)	Lipids	Primary Bile Acid Metabolism	Metabolon HD4 [nt-ms]	52983	100009264	4806	311.666					0.669622	-0.135816	240	1.54401e-18	1.43147	240	1.06937e-22	1.4991	180
glycochenodeoxycholate sulfate	Lipids	Primary Bile Acid Metabolism	Metabolon HD4 [nt-ms]	52974	100006641	4820	263.628					0.408783	-0.207296	240	2.17538e-10	1.16624	240	1.17591e-12	1.25842	240
glycocholate	Lipids	Primary Bile Acid Metabolism	Metabolon HD4 [nt-ms]	18476	342	5163	464.302	C01921	475-31-0;863-57-0	10140	HMDB00138	4.1149e-08	1.43794	30	1.33884e-21	3.11197	180	1.91348e-19	3.86808	90
glycocholenate sulfate*	Lipids	Secondary Bile Acid Metabolism	Metabolon HD4 [nt-ms]	32599	100001989	4750	254.623					0.0778597	0.271352	240	0.0117497	-0.261642	240	0.000562151	0.307302	60
glycodeoxycholate sulfate	Lipids	Secondary Bile Acid Metabolism	Metabolon HD4 [nt-ms]	52975	100006642	4875	263.628					0.15508	0.436518	90	7.4331e-13	1.30302	180	2.06934e-14	1.53476	240
glycohyocholate	Lipids	Secondary Bile Acid Metabolism	Metabolon HD4 [nt-ms]	42574	100004083	5020	464.302					0.271982	0.255237	120	5.0127e-07	1.62934	180	7.97472e-10	1.59178	90
glycolithocholate	Lipids	Secondary Bile Acid Metabolism	Metabolon HD4 [nt-ms]	31912	100001064	5357.1	432.312	C15557	474-74-8	115245	HMDB00698	0.037678	0.823575	30	3.99021e-11	1.82645	60	4.7811e-12	2.26796	90
glycolithocholate sulfate*	Lipids	Secondary Bile Acid Metabolism	Metabolon HD4 [nt-ms]	32620	100001657	5011	255.631	C11301	15324-64-8	72222	HMDB02639	0.408046	0.256058	60	7.41433e-09	1.20591	180	2.8997e-19	1.55109	120
glycoursodeoxycholate	Lipids	Secondary Bile Acid Metabolism	Metabolon HD4 [nt-ms]	39379	100002911	5033	448.307		64480-66-6	12310288	HMDB00708	0.00348453	0.613086	90	6.84274e-15	2.7555	180	5.83359e-20	2.71781	90
hexadecanedioate	Lipids	Fatty Acid, Dicarboxylate	Metabolon HD4 [nt-ms]	35678	100001614	4615	285.207	C19615	505-54-4	10459	HMDB00672	1.30223e-15	-0.839085	120	7.18433e-05	-0.429417	180	9.29133e-06	-0.455765	180
hexanoylcarnitine	Lipids	Fatty Acid Metabolism(Acyl Carnitine)	Metabolon HD4 [nt-ms]	32328	100000781	3308	260.186		6920-35-0	6426853	HMDB00705	1.23659e-15	-0.899431	120	9.75789e-17	-0.930575	120	3.53086e-25	-0.859607	120
hyocholate	Lipids	Secondary Bile Acid Metabolism	Metabolon HD4 [nt-ms]	34093	100001279	5046	407.28	C17649	547-75-1	92805	HMDB00760	0.000580022	-0.445528	240	0.308133	-0.116803	60	0.00390782	0.476313	180
laurate (12:0)	Lipids	Medium Chain Fatty Acid	Metabolon HD4 [nt-ms]	1645	181	5300	199.17	C02679	143-07-7	3893	HMDB00638	3.34425e-14	-1.26936	90	2.45196e-21	-1.43619	120	3.85548e-21	-1.90218	120
laurylcarnitine	Lipids	Fatty Acid Metabolism(Acyl Carnitine)	Metabolon HD4 [nt-ms]	34534	100001392	1235	344.28		25518-54-1	10427569	HMDB02250	1.55537e-14	-1.12554	120	7.94431e-20	-1.63481	180	2.36495e-05	-0.728064	120
linoleamide (18:2n6)	Lipids	Fatty Acid, Amide	Metabolon HD4 [nt-ms]	32455	1492	1580	280.263		766652	6435901		0.461029	0.259711	90	0.202144	-0.110996	60	0.0482595	0.258093	240
linoleoylcarnitine*	Lipids	Fatty Acid Metabolism(Acyl Carnitine)	Metabolon HD4 [nt-ms]	46223	100003151	1430	424.342		36816-10-1	6450015	HMDB06469	6.37661e-08	-0.38128	90	0.0022539	-0.225891	120	0.0108149	-0.236841	120
lysoPC a C14:0	Lipids	Glycerophospholipids	Biocrates p150 [t-ms]					C04230			HMDB10379	0.0392511	-0.072486	240	0.0138641	-0.0701315	240	0.299518	0.0488222	60
lysoPC a C16:0	Lipids	Glycerophospholipids	Biocrates p150 [t-ms]					C04230			HMDB10382	0.156708	-0.091705	240	0.0378202	0.144912	120	0.00771454	0.136394	60
lysoPC a C16:1	Lipids	Glycerophospholipids	Biocrates p150 [t-ms]					C04230			HMDB10383	0.170209	-0.0956328	240	0.284654	0.115949	120	9.92882e-05	-0.130399	240
lysoPC a C17:0	Lipids	Glycerophospholipids	Biocrates p150 [t-ms]					C04230			HMDB12108	0.181651	0.083144	120	0.384827	0.120704	60	0.00332351	0.0977833	60
lysoPC a C18:0	Lipids	Glycerophospholipids	Biocrates p150 [t-ms]					C04230			HMDB10384	0.162008	-0.103007	240	0.0424728	0.109924	240	0.189541	0.101342	60
lysoPC a C18:2	Lipids	Glycerophospholipids	Biocrates p150 [t-ms]					C04230			HMDB10386	1.05695e-06	-0.331015	240	6.7398e-08	0.42924	240	1.39728e-07	0.288737	240
lysoPC a C20:3	Lipids	Glycerophospholipids	Biocrates p150 [t-ms]					C04230			HMDB10394	0.00245741	-0.260683	240	0.000593614	0.218814	240	0.00215854	-0.178251	240
lysoPC a C20:4	Lipids	Glycerophospholipids	Biocrates p150 [t-ms]					C04230			HMDB10395	0.0699685	-0.165962	240	0.0402195	0.166748	120	7.45908e-05	-0.194293	240
maleate	Lipids	Fatty Acid, Dicarboxylate	Metabolon HD4 [nt-ms]	20676	100000707	2510	115.004	C01384	110-16-7	444266	HMDB00176	0.10464	-0.247903	30	0.523767	0.092143	120	0.231447	0.0668819	30
malonate	Lipids	Fatty Acid Synthesis	Metabolon HD4 [nt-ms]	15872	818	3447	103.004	C00383	141-82-2;26522-22-85-0	867	HMDB00691	0.302763	0.180139	60	0.341775	-0.178841	240	0.00122106	-0.450809	240
malonylcarnitine	Lipids	Fatty Acid Synthesis	Metabolon HD4 [nt-ms]	37059	100001526	2086	248.113		853728-01-5	22833583	HMDB02095	0.776487	-0.121676	120	0.340886	-0.155941	60	0.451496	-0.150917	180
methylmalonate (MMA)	Lipids	Fatty Acid Metabolism (also BCAA Metabolism)	Metabolon HD4 [nt-ms]	1496	418	3078.4	117.019	C02170	516-05-2	487	HMDB00202	0.774873	-0.119353	240	0.0376633	0.216267	120	0.00465005	0.136269	90
myo-inositol	Lipids	Inositol Metabolism	Metabolon HD4 [nt-ms]	1124	363	3506.3	225.062	C00137	87-89-8	892	HMDB00211	0.052707	0.132952	60	0.18023	-0.0852513	120	0.015736	0.0689185	120
myristoleoylcarnitine*	Lipids	Fatty Acid Metabolism(Acyl Carnitine)	Metabolon HD4 [nt-ms]	48182	100006051	1316	370.295		889848-55-9			1.06685e-13	-1.05251	120	1.4256e-25	-1.13494	120	4.59054e-08	-0.658453	120
myristoylcarnitine	Lipids	Fatty Acid Metabolism(Acyl Carnitine)	Metabolon HD4 [nt-ms]	33952	100001270	1350	372.311		18822-89-4	53477791	HMDB05066	1.18129e-13	-0.701827	180	7.18833e-07	-0.663239	180	3.41959e-19	-0.643338	180
N-palmitoyl glycine	Lipids	Fatty Acid Metabolism(Acyl Glycine)	Metabolon HD4 [nt-ms]	42092	100003686	5580	312.254		2441-41-0	151008		0.00111713	-0.473693	90	2.26449e-10	-0.759098	180	1.61149e-13	-1.19729	180
octadecanedioate	Lipids	Fatty Acid, Dicarboxylate	Metabolon HD4 [nt-ms]	36754	100001615	5043	313.238		871-70-5	70095	HMDB00782	1.54173e-06	-0.496416	240	0.0201703	0.176541	240	0.0107875	0.251942	240
octanoylcarnitine	Lipids	Fatty Acid Metabolism(Acyl Carnitine)	Metabolon HD4 [nt-ms]	33936	100001247	950	288.217	C02838	3671-77-0	123701	HMDB00791	6.06297e-11	-1.0575	90	1.42051e-30	-1.47746	120	1.2001e-07	-0.810088	120
oleamide	Lipids	Fatty Acid, Amide	Metabolon HD4 [nt-ms]	32458	1504	1677	282.279	C19670	301-02-0	5283387	HMDB02117	0.494715	0.20343	90	0.191189	0.0855712	180	0.141116	0.194534	240
oleoyl ethanolamide	Lipids	Endocannabinoid	Metabolon HD4 [nt-ms]	38102	1137	6200	324.291		11-58-0;111-58-0	5283454	HMDB02088	1.12684e-05	-0.936397	90	2.76266e-05	-0.706238	120	1.14109e-12	-1.59623	180
oleoylcarnitine	Lipids	Fatty Acid Metabolism(Acyl Carnitine)	Metabolon HD4 [nt-ms]	35160	100001501	1423	426.358		38677-66-6	6441392;53477789	HMDB05065	6.55357e-11	-0.496581	120	3.25985e-06	0.283976	240	2.38705e-05	-0.284631	120
palmitic amide	Lipids	Fatty Acid, Amide	Metabolon HD4 [nt-ms]	42095	100003915	1661	256.263		629-54-9	69421		0.599758	0.17248	90	0.387958	0.134185	180	0.0333172	0.280326	240
palmitoyl ethanolamide	Lipids	Endocannabinoid	Metabolon HD4 [nt-ms]	38165	1489	6100	298.275	C16512	544-31-0	4671	HMDB02100	4.43437e-07	-0.702313	90	3.5061e-06	-0.564345	180	4.2702e-13	-1.11351	120
palmitoylcarnitine	Lipids	Fatty Acid Metabolism(Acyl Carnitine)	Metabolon HD4 [nt-ms]	44681	100000776	1425	400.342	C02990	6865-14-1	461	HMDB00222	4.11647e-08	-0.327219	180	0.000123302	-0.405909	180	1.09204e-12	-0.413402	240
palmitoylcholine	Lipids	Fatty Acid Metabolism (Acyl Choline)	Metabolon HD4 [nt-ms]	52944	100009233	1482	342.337			151731		0.0036587	0.993641	180	0.00669613	-0.797049	120	0.00742005	0.996646	180
PC aa C28:1	Lipids	Glycerophospholipids	Biocrates p150 [t-ms]									0.640527	0.0959248	90	0.237049	0.0742872	120	0.552359	0.0528149	30
PC aa C30:0	Lipids	Glycerophospholipids	Biocrates p150 [t-ms]					C00157			HMDB07869	0.11859	-0.131108	240	0.00246369	-0.116215	180	0.345079	0.0637151	30
PC aa C32:0	Lipids	Glycerophospholipids	Biocrates p150 [t-ms]					C00157			HMDB00564	0.803252	-0.046457	45	0.0213956	-0.087962	180	0.283811	0.074557	240
PC aa C32:1	Lipids	Glycerophospholipids	Biocrates p150 [t-ms]					C00157			HMDB07969	0.106891	-0.118651	180	0.329416	-0.0952528	180	0.0111961	0.123035	30
PC aa C32:2	Lipids	Glycerophospholipids	Biocrates p150 [t-ms]					C00157			HMDB08002	0.0757564	-0.197305	180	0.00976396	-0.143204	240	0.598632	0.0427891	60
PC aa C32:3	Lipids	Glycerophospholipids	Biocrates p150 [t-ms]					C00157			HMDB07876	0.117778	-0.0970925	240	0.329004	0.0920378	60	0.210124	0.072177	30
PC aa C34:1	Lipids	Glycerophospholipids	Biocrates p150 [t-ms]					C00157			HMDB07971	0.743861	-0.0487623	240	0.148404	0.0599151	120	0.322783	0.0948855	240
PC aa C34:2	Lipids	Glycerophospholipids	Biocrates p150 [t-ms]					C00157			HMDB08133	0.0806718	-0.106532	240	0.00761646	0.101092	240	0.000666742	0.187191	240
PC aa C34:3	Lipids	Glycerophospholipids	Biocrates p150 [t-ms]					C00157			HMDB07974	0.00656315	-0.183955	240	0.000183707	0.194814	240	0.328249	0.106368	240
PC aa C34:4	Lipids	Glycerophospholipids	Biocrates p150 [t-ms]					C00157			HMDB07976	0.128431	-0.183875	240	0.461652	-0.0504919	180	0.459335	0.0331506	30
PC aa C36:0	Lipids	Glycerophospholipids	Biocrates p150 [t-ms]					C00157			HMDB07977	0.225625	0.145593	90	0.524678	0.0903064	60	0.188936	-0.0716599	90
PC aa C36:1	Lipids	Glycerophospholipids	Biocrates p150 [t-ms]					C00157			HMDB08037	0.619008	-0.0752806	240	0.00320774	0.129299	240	0.00522603	0.16262	240
PC aa C36:2	Lipids	Glycerophospholipids	Biocrates p150 [t-ms]					C00157			HMDB08135	0.149077	-0.119797	240	0.000160989	0.159021	240	2.74001e-06	0.223091	240
PC aa C36:3	Lipids	Glycerophospholipids	Biocrates p150 [t-ms]					C00157			HMDB07981	0.234647	-0.0842877	240	0.00172879	0.113157	240	0.00181776	0.193005	240
PC aa C36:4	Lipids	Glycerophospholipids	Biocrates p150 [t-ms]					C00157			HMDB08170	0.521297	-0.0661312	240	0.0909722	0.09413	240	0.055094	0.125875	240
PC aa C36:5	Lipids	Glycerophospholipids	Biocrates p150 [t-ms]					C00157			HMDB08015	0.327016	-0.0976966	240	0.0205134	0.116428	240	0.156985	0.120524	240
PC aa C36:6	Lipids	Glycerophospholipids	Biocrates p150 [t-ms]					C00157			HMDB07892	0.186921	-0.0896345	240	0.166369	0.0865644	240	0.742493	0.0582453	240
PC aa C38:0	Lipids	Glycerophospholipids	Biocrates p150 [t-ms]					C00157			HMDB07985	0.603891	0.08197	120	0.360476	-0.0533981	180	0.519487	0.0876889	240
PC aa C38:3	Lipids	Glycerophospholipids	Biocrates p150 [t-ms]					C00157			HMDB08047	0.877911	0.0251604	120	0.0365537	0.0673222	240	0.349697	0.0880791	240
PC aa C38:4	Lipids	Glycerophospholipids	Biocrates p150 [t-ms]					C00157			HMDB08112	0.699048	-0.0357759	15	0.101107	0.0981989	240	0.22222	0.0921955	240
PC aa C38:5	Lipids	Glycerophospholipids	Biocrates p150 [t-ms]					C00157			HMDB07989	0.844515	-0.0298982	240	0.246312	0.0715736	240	0.235905	0.0790122	240
PC aa C38:6	Lipids	Glycerophospholipids	Biocrates p150 [t-ms]					C00157			HMDB07991	0.82869	0.0423765	120	0.24654	0.0720143	240	0.150327	0.0702121	240
PC aa C40:1	Lipids	Glycerophospholipids	Biocrates p150 [t-ms]					C00157			HMDB08117	0.108528	0.212585	90	0.569059	0.123336	60	0.252208	0.0670701	120
PC aa C40:2	Lipids	Glycerophospholipids	Biocrates p150 [t-ms]					C00157			HMDB08308	0.101396	0.294177	90	0.702052	-0.0673501	120	0.289202	0.0960934	240
PC aa C40:3	Lipids	Glycerophospholipids	Biocrates p150 [t-ms]									0.118645	0.211503	90	0.685763	0.07612	60	0.0777664	0.0966066	120
PC aa C40:4	Lipids	Glycerophospholipids	Biocrates p150 [t-ms]					C00157			HMDB08054	0.644708	0.0600124	120	0.0448353	0.0541408	240	0.0554001	0.0902879	30
PC aa C40:5	Lipids	Glycerophospholipids	Biocrates p150 [t-ms]					C00157			HMDB08120	0.735996	0.0378641	120	0.266005	0.050975	240	0.251678	0.0746666	240
PC aa C40:6	Lipids	Glycerophospholipids	Biocrates p150 [t-ms]					C00157			HMDB08089	0.443901	0.0477019	120	0.092218	0.0900395	240	0.157128	0.0744991	240
PC aa C42:0	Lipids	Glycerophospholipids	Biocrates p150 [t-ms]					C00157			HMDB08058	0.461305	0.10335	90	0.169651	0.0647191	60	0.0160584	0.0906125	30
PC aa C42:1	Lipids	Glycerophospholipids	Biocrates p150 [t-ms]					C00157			HMDB08059	0.307387	0.150549	90	0.754309	0.0809387	60	0.00984676	0.0965243	240
PC aa C42:2	Lipids	Glycerophospholipids	Biocrates p150 [t-ms]								HMDB08570	0.21229	0.212435	90	0.535696	0.0763188	60	0.0723503	0.123601	240
PC aa C42:4	Lipids	Glycerophospholipids	Biocrates p150 [t-ms]								HMDB08572	0.578198	0.162982	90	0.713322	0.0848945	120	0.195131	0.0658028	30
PC aa C42:5	Lipids	Glycerophospholipids	Biocrates p150 [t-ms]					C00157			HMDB08287	0.578062	0.108047	90	0.267319	-0.0534345	180	0.573619	0.0686583	60
PC aa C42:6	Lipids	Glycerophospholipids	Biocrates p150 [t-ms]					C00157			HMDB08288	0.225663	0.167951	90	0.695703	0.0552847	60	0.289462	0.0615645	30
PC ae C30:0	Lipids	Glycerophospholipids	Biocrates p150 [t-ms]								HMDB13341	0.00815003	0.23961	90	0.343729	0.112566	60	0.151452	-0.112437	240
PC ae C32:1	Lipids	Glycerophospholipids	Biocrates p150 [t-ms]									0.389841	0.0773288	120	0.285227	0.0409527	120	0.219402	0.0882144	30
PC ae C32:2	Lipids	Glycerophospholipids	Biocrates p150 [t-ms]									0.0437057	0.171234	90	0.157794	0.089478	120	0.687666	0.0794122	30
PC ae C34:0	Lipids	Glycerophospholipids	Biocrates p150 [t-ms]								HMDB13405	0.370118	0.0519918	90	0.0128834	-0.073816	180	0.372409	0.0441622	60
PC ae C34:1	Lipids	Glycerophospholipids	Biocrates p150 [t-ms]									0.679754	0.0398411	120	0.181657	-0.0475439	180	0.357919	0.0654026	60
PC ae C34:2	Lipids	Glycerophospholipids	Biocrates p150 [t-ms]								HMDB11151	0.487643	-0.0560107	180	0.329244	-0.0505826	180	0.208193	0.0920272	240
PC ae C34:3	Lipids	Glycerophospholipids	Biocrates p150 [t-ms]								HMDB11211	0.898939	0.0481952	120	0.0259221	-0.089241	180	0.316037	0.0952865	240
PC ae C36:1	Lipids	Glycerophospholipids	Biocrates p150 [t-ms]								HMDB13427	0.392637	0.104518	90	0.387864	0.0700468	60	0.518099	-0.0323574	90
PC ae C36:2	Lipids	Glycerophospholipids	Biocrates p150 [t-ms]								HMDB11243	0.0763584	-0.0957222	240	0.0255863	0.138082	240	0.00102022	0.174937	240
PC ae C36:3	Lipids	Glycerophospholipids	Biocrates p150 [t-ms]								HMDB13429	0.580482	-0.0472845	180	0.196522	-0.059082	180	0.44444	0.07634	240
PC ae C36:4	Lipids	Glycerophospholipids	Biocrates p150 [t-ms]								HMDB13435	0.618572	0.0542537	120	0.224112	-0.0717091	180	0.0704395	0.0817346	240
PC ae C36:5	Lipids	Glycerophospholipids	Biocrates p150 [t-ms]								HMDB11220	0.798376	0.0483808	120	0.348934	-0.0777716	180	0.117482	0.0931883	240
PC ae C38:0	Lipids	Glycerophospholipids	Biocrates p150 [t-ms]								HMDB13419	0.323714	0.0785668	90	0.643136	0.0494169	240	0.179071	0.0483796	30
PC ae C38:2	Lipids	Glycerophospholipids	Biocrates p150 [t-ms]								HMDB13431	0.0329606	0.164217	90	0.04616	0.104284	240	0.0193129	-0.0966339	90
PC ae C38:3	Lipids	Glycerophospholipids	Biocrates p150 [t-ms]								HMDB13439	0.496231	0.0754488	15	0.329333	0.0477757	240	0.601906	0.0348545	240
PC ae C38:4	Lipids	Glycerophospholipids	Biocrates p150 [t-ms]								HMDB13420	0.581904	0.0556827	120	0.346654	0.0381827	240	0.121556	0.0868368	240
PC ae C38:5	Lipids	Glycerophospholipids	Biocrates p150 [t-ms]								HMDB13432	0.698072	0.058169	120	0.336604	-0.0619567	180	0.0951126	0.0971048	240
PC ae C38:6	Lipids	Glycerophospholipids	Biocrates p150 [t-ms]								HMDB13409	0.604888	0.0675294	120	0.204015	-0.0749369	180	0.522382	0.0769889	240
PC ae C40:1	Lipids	Glycerophospholipids	Biocrates p150 [t-ms]								HMDB13433	0.0162161	0.116515	90	0.00841077	0.101576	240	0.0425836	0.139308	240
PC ae C40:2	Lipids	Glycerophospholipids	Biocrates p150 [t-ms]								HMDB13437	0.451462	0.126073	90	0.134379	0.0562778	60	0.382682	0.076592	60
PC ae C40:3	Lipids	Glycerophospholipids	Biocrates p150 [t-ms]								HMDB13445	0.404698	0.166681	90	0.519805	0.0664747	60	0.0526511	-0.0908895	90
PC ae C40:4	Lipids	Glycerophospholipids	Biocrates p150 [t-ms]								HMDB13442	0.539096	0.0642116	120	0.304927	-0.0384661	180	0.173347	0.0668691	240
PC ae C40:5	Lipids	Glycerophospholipids	Biocrates p150 [t-ms]								HMDB13444	0.468766	0.0724053	90	0.280756	-0.0481887	180	0.110416	0.0868045	60
PC ae C40:6	Lipids	Glycerophospholipids	Biocrates p150 [t-ms]								HMDB13422	0.660709	0.0517324	120	0.338681	-0.0340428	180	0.291436	0.0892323	30
PC ae C42:0	Lipids	Glycerophospholipids	Biocrates p150 [t-ms]								HMDB13443	0.212491	0.164538	90	0.971258	0.0631227	60	0.203116	0.0844702	30
PC ae C42:1	Lipids	Glycerophospholipids	Biocrates p150 [t-ms]								HMDB13434	0.352737	0.176037	90	0.644568	0.0827582	120	0.702875	0.0839632	30
PC ae C42:2	Lipids	Glycerophospholipids	Biocrates p150 [t-ms]								HMDB13438	0.172774	0.122821	90	0.390814	0.0506825	240	0.489353	0.0791582	30
PC ae C42:3	Lipids	Glycerophospholipids	Biocrates p150 [t-ms]								HMDB13459	0.334463	0.093216	15	0.260621	0.0545783	240	0.0869304	0.101627	30
PC ae C42:4	Lipids	Glycerophospholipids	Biocrates p150 [t-ms]								HMDB13448	0.522542	0.0825731	90	0.468311	-0.0587531	180	0.137413	0.0725182	240
PC ae C42:5	Lipids	Glycerophospholipids	Biocrates p150 [t-ms]								HMDB13451	0.410733	0.0616309	120	0.156131	-0.0503313	180	0.0130361	0.0959274	240
PC ae C44:3	Lipids	Glycerophospholipids	Biocrates p150 [t-ms]								HMDB13449	0.0938372	0.290452	90	0.573578	0.0796009	60	0.474122	0.113072	120
PC ae C44:4	Lipids	Glycerophospholipids	Biocrates p150 [t-ms]								HMDB13453	0.811473	0.0549889	90	0.243115	0.0858668	60	0.319877	0.0796822	240
PC ae C44:5	Lipids	Glycerophospholipids	Biocrates p150 [t-ms]								HMDB13456	0.840644	0.043749	240	0.305867	-0.0421451	180	0.0333385	0.0912224	240
PC ae C44:6	Lipids	Glycerophospholipids	Biocrates p150 [t-ms]								HMDB13457	0.786279	0.0783233	120	0.20169	-0.0630071	180	0.0678014	0.0949658	240
phosphoethanolamine	Lipids	Phospholipid Metabolism	Metabolon HD4 [nt-ms]	1600	1026	700	142.026	C00346	1071-23-4	1015	HMDB00224	4.10069e-05	-0.348271	45	3.36223e-07	-0.31527	60	5.95528e-07	-0.454422	120
pregn steroid monosulfate*	Lipids	Steroid	Metabolon HD4 [nt-ms]	32619	100002067	5000	397.205		1247-64-9			0.508066	-0.0890682	180	0.113785	-0.135634	180	0.0150888	-0.176708	240
pregnanediol-3-glucuronide	Lipids	Steroid	Metabolon HD4 [nt-ms]	40708	100003470	5145	495.296		1852-49-9	123796		0.00264828	-0.160843	120	0.000245791	-0.24259	180	0.0465299	0.275907	120
pregnanolone/allopregnanolone sulfate	Lipids	Steroid	Metabolon HD4 [nt-ms]	48394	100006173	5160	397.205					0.000330988	0.491937	120	3.28039e-11	0.757732	120	3.99345e-06	0.621163	120
pregnen-diol disulfate*	Lipids	Steroid	Metabolon HD4 [nt-ms]	32562	100001993	3868	238.077					0.00354606	0.266014	240	0.0776014	-0.199601	120	0.464376	0.0801474	60
pregnenolone sulfate	Lipids	Steroid	Metabolon HD4 [nt-ms]	38170	100002129	5100	395.19		1247-64-9	105074	HMDB00774	0.790384	-0.0922646	30	0.1114	-0.172656	240	1.83143e-07	-0.743416	240
pristanate	Lipids	Fatty Acid, Branched	Metabolon HD4 [nt-ms]	38271	477	5773	297.28		1189-37-3	123929	HMDB00795	9.50483e-12	-1.0048	120	2.86011e-10	-1.21627	120	8.60666e-05	-0.823249	180
propionylcarnitine	Lipids	Fatty Acid Metabolism (also BCAA Metabolism)	Metabolon HD4 [nt-ms]	32452	100001162	2590	218.139	C03017	17298-37-2	107738	HMDB00824	2.30124e-06	-0.302274	240	5.94582e-11	0.566614	180	1.56078e-09	0.360697	120
propionylglycine	Lipids	Fatty Acid Metabolism (also BCAA Metabolism)	Metabolon HD4 [nt-ms]	31932	100001150	960	130.051		21709-90-0	98681	HMDB00783	0.565444	-0.181884	180	0.020591	0.428435	60	0.00219735	0.569825	90
sebacate (decanedioate)	Lipids	Fatty Acid, Dicarboxylate	Metabolon HD4 [nt-ms]	32398	100001211	1788	201.113	C08277	111-20-6	5192	HMDB00792	0.0609785	-0.474705	90	0.862626	-0.12769	180	0.0836046	0.270302	240
SM (OH) C14:1	Lipids	Sphingolipids	Biocrates p150 [t-ms]									0.842752	0.0480381	15	0.0242204	-0.0529471	180	0.352575	0.065618	240
SM (OH) C16:1	Lipids	Sphingolipids	Biocrates p150 [t-ms]									0.890344	0.0508557	15	0.107372	-0.0730481	180	0.330096	0.0401914	60
SM (OH) C22:1	Lipids	Sphingolipids	Biocrates p150 [t-ms]									0.834371	0.0556497	15	0.0189846	-0.0872747	180	0.449152	-0.0418177	180
SM (OH) C22:2	Lipids	Sphingolipids	Biocrates p150 [t-ms]									0.770304	0.0493637	180	0.0298055	-0.0880375	180	0.259863	0.0637497	240
SM (OH) C24:1	Lipids	Sphingolipids	Biocrates p150 [t-ms]									0.418487	0.0975389	15	0.108255	-0.0890678	180	0.294167	-0.0982567	90
SM C16:0	Lipids	Sphingolipids	Biocrates p150 [t-ms]								HMDB10169	0.950614	0.0234157	180	0.0314585	-0.0708463	180	0.232073	0.0602516	240
SM C16:1	Lipids	Sphingolipids	Biocrates p150 [t-ms]								HMDB29216	0.865531	0.0294137	120	0.0801895	-0.0793597	180	0.306006	0.0605924	30
SM C18:0	Lipids	Sphingolipids	Biocrates p150 [t-ms]								HMDB01348	0.512325	0.0475575	120	0.062439	-0.0867343	180	0.319086	0.0487004	60
SM C18:1	Lipids	Sphingolipids	Biocrates p150 [t-ms]					C00550			HMDB12101	0.465831	0.0453174	120	0.120274	-0.0880218	180	0.338939	0.0520464	30
SM C20:2	Lipids	Sphingolipids	Biocrates p150 [t-ms]									0.426374	0.136107	90	0.296843	0.151705	120	0.0423754	0.146348	60
SM C24:0	Lipids	Sphingolipids	Biocrates p150 [t-ms]									0.892157	-0.0507931	30	0.0062165	-0.0990564	180	0.132079	-0.0619725	90
SM C24:1	Lipids	Sphingolipids	Biocrates p150 [t-ms]					C00550			HMDB12107	0.881363	0.0359435	180	0.10081	-0.0760814	180	0.117981	0.0615174	30
SM C26:1	Lipids	Sphingolipids	Biocrates p150 [t-ms]					C00550			HMDB13461	0.94744	0.0518905	180	0.199105	-0.0987427	180	0.610756	-0.0838119	90
sphinganine-1-phosphate	Lipids	Sphingolipid Metabolism	Metabolon HD4 [nt-ms]	52605	100001876	1911	380.257		19794-97-9	520	HMDB01383	0.482202	0.187465	240	0.0238684	-0.33692	120	0.0704345	-0.190787	180
sphingosine	Lipids	Sphingolipid Metabolism	Metabolon HD4 [nt-ms]	17747	297	1393	300.29	C00319	123-78-4	5353955	HMDB00252	0.96375	0.084215	60	0.293985	0.128475	240	0.00737554	0.240461	240
sphingosine 1-phosphate	Lipids	Sphingolipid Metabolism	Metabolon HD4 [nt-ms]	34445	100000626	1850	378.241	C06124	26993-30-6	5283560	HMDB00277	0.0621728	0.151774	240	0.000867908	-0.243824	60	0.0295731	0.182682	240
stearoylcarnitine	Lipids	Fatty Acid Metabolism(Acyl Carnitine)	Metabolon HD4 [nt-ms]	34409	100001391	1485	428.373		18822-91-8	6426855	HMDB00848	3.28679e-05	-0.13467	180	0.608367	-0.142787	180	4.72038e-06	-0.149421	240
suberoyl carnitine	Lipids	Fatty Acid Metabolism(Acyl Carnitine)	Metabolon HD4 [nt-ms]	52990	100006627	2964	318.191					1.3791e-06	-0.643188	180	0.103454	0.400034	60	6.36212e-08	-0.753622	180
taurochenodeoxycholate	Lipids	Primary Bile Acid Metabolism	Metabolon HD4 [nt-ms]	18494	1629	5250	498.289	C05465	6009-98-9	387316	HMDB00951	6.11692e-06	1.47323	30	3.32054e-20	3.17826	180	3.12436e-21	3.68277	90
taurocholate	Lipids	Primary Bile Acid Metabolism	Metabolon HD4 [nt-ms]	18497	1648	5150	514.284	C05122	145-42-6	6675	HMDB00036	0.0189163	1.26004	30	8.90937e-13	2.56061	180	8.74432e-21	3.77958	90
taurocholenate sulfate	Lipids	Secondary Bile Acid Metabolism	Metabolon HD4 [nt-ms]	32807	100001990	4750	279.614					0.0501729	0.341657	240	0.0374476	0.379125	180	1.41894e-10	0.624425	120
taurolithocholate 3-sulfate	Lipids	Secondary Bile Acid Metabolism	Metabolon HD4 [nt-ms]	36850	100001658	5026.7	280.622	C03642	64936-83-0	440071	HMDB02580	0.475009	-0.200888	240	8.68934e-14	1.40996	180	1.90076e-17	1.62841	120
tetradecanedioate	Lipids	Fatty Acid, Dicarboxylate	Metabolon HD4 [nt-ms]	35669	100001613	4000	257.176		821-38-5	13185	HMDB00872	5.19472e-10	-0.710811	90	4.94046e-06	-0.555097	180	4.96029e-12	-0.916152	180
trimethylamine N-oxide	Lipids	Phospholipid Metabolism	Metabolon HD4 [nt-ms]	40406	100003397	2100	76.0757	C01104	1184-78-7	1145	HMDB00925	0.00104764	-0.338044	240	0.521308	-0.152742	180	1.38417e-08	0.936638	180
ursodeoxycholate	Lipids	Secondary Bile Acid Metabolism	Metabolon HD4 [nt-ms]	1605	1135	5055	391.285	C07880	128-13-2	31401	HMDB00946	0.00315924	-1.00043	240	0.00513668	1.01298	240	3.68938e-06	1.69052	120
2'-deoxyuridine	Nucleotides	Pyrimidine Metabolism, Uracil containing	Metabolon HD4 [nt-ms]	1412	536	1586	111.02	C00526	951-78-0	13712	HMDB00012	0.170701	0.217762	180	0.0640488	-0.239909	240	0.367897	0.117092	120
3-aminoisobutyrate	Nucleotides	Pyrimidine Metabolism, Thymine containing	Metabolon HD4 [nt-ms]	1566	1114	2215	104.071	C05145	10569-72-9;214139-20-5	64956	HMDB03911	2.6693e-05	-0.398688	120	6.14223e-05	-0.279622	180	5.49362e-13	-0.552172	180
3-methylcytidine	Nucleotides	Pyrimidine Metabolism, Cytidine containing	Metabolon HD4 [nt-ms]	35132	100001466	2176	258.108		21028-20-6	159649		0.637537	0.0959827	240	0.330301	-0.0840059	240	0.0701805	-0.0727415	240
3-ureidopropionate	Nucleotides	Pyrimidine Metabolism, Uracil containing	Metabolon HD4 [nt-ms]	3155	1053	875	133.061	C02642	462-88-4	111	HMDB00026	0.0205856	0.196089	30	2.47064e-07	-0.489212	240	1.1325e-07	-0.31324	240
5-methyluridine (ribothymidine)	Nucleotides	Pyrimidine Metabolism, Uracil containing	Metabolon HD4 [nt-ms]	35136	100001446	1778.1	257.078		1463-10-1	445408	HMDB00884	0.934753	-0.0585957	180	0.00582711	-0.194215	120	0.00495725	-0.185332	240
5,6-dihydrothymine	Nucleotides	Pyrimidine Metabolism, Thymine containing	Metabolon HD4 [nt-ms]	1418	158	1637.8	127.051	C00906	696-04-8	93556	HMDB00079	0.0108912	-0.20955	60	0.00583553	-0.419875	120	0.00120309	-0.367794	120
7-methylguanine	Nucleotides	Purine Metabolism, Guanine containing	Metabolon HD4 [nt-ms]	35114	100001456	2175	166.072	C02242	578-76-7	11361	HMDB00897	0.00526809	0.100018	240	1.93095e-05	-0.216143	120	0.0019749	-0.129382	90
adenine	Nucleotides	Purine Metabolism, Adenine containing	Metabolon HD4 [nt-ms]	554	880	2221	136.062	C00147	73-24-5	190	HMDB00034	0.54973	-0.206527	90	0.263632	-0.240821	60	0.362902	0.122185	60
adenosine	Nucleotides	Purine Metabolism, Adenine containing	Metabolon HD4 [nt-ms]	555	798	2169	268.104	C00212	58-61-7	60961	HMDB00050	0.00670129	0.348026	60	0.00895044	-0.390103	120	0.0266078	-0.412664	90
adenosine 3',5'-cyclic monophosphate (cAMP)	Nucleotides	Purine Metabolism, Adenine containing	Metabolon HD4 [nt-ms]	2831	207	1952.2	328.045	C00575	60-92-4	6076	HMDB00058	8.10893e-05	-0.317861	30	6.14842e-09	-0.590754	120	0.00531762	-0.521655	120
adenosine 5'-monophosphate (AMP)	Nucleotides	Purine Metabolism, Adenine containing	Metabolon HD4 [nt-ms]	32342	209	1013	348.07	C00020	149022-20-8	6083	HMDB00045	0.000472434	0.905953	60	0.131917	0.172547	240	0.940802	-0.364599	240
allantoin	Nucleotides	Purine Metabolism, (Hypo)Xanthine/Inosine containing	Metabolon HD4 [nt-ms]	1107	1002	685	159.051	C02350	97-59-6	204	HMDB00462	0.401245	-0.0990324	240	0.339183	0.130012	240	0.0304108	0.149628	240
beta-alanine	Nucleotides	Pyrimidine Metabolism, Uracil containing	Metabolon HD4 [nt-ms]	55	244	1939	90.055	C00099	56-41-7;107-95-9	239	HMDB00056	0.511401	0.174403	15	0.472336	0.101742	60	0.783633	0.133052	120
dihydroorotate	Nucleotides	Pyrimidine Metabolism, Orotate containing	Metabolon HD4 [nt-ms]	601	923	1910.1	157.025	C00337	155-54-4	648	HMDB03349	0.0148289	-0.237083	240	0.124759	0.181777	120	0.805908	0.083409	180
hypoxanthine	Nucleotides	Purine Metabolism, (Hypo)Xanthine/Inosine containing	Metabolon HD4 [nt-ms]	3127	171	1295	137.046	C00262	68-94-0	790	HMDB00157	0.00397493	0.502332	60	0.545932	-0.402834	180	0.000160872	-0.874934	180
inosine	Nucleotides	Purine Metabolism, (Hypo)Xanthine/Inosine containing	Metabolon HD4 [nt-ms]	1123	361	1602.1	267.073	C00294	58-63-9	6021	HMDB00195	0.000452702	1.16284	60	0.750013	-0.274529	120	0.0763352	-0.604751	240
N-acetyl-beta-alanine	Nucleotides	Pyrimidine Metabolism, Uracil containing	Metabolon HD4 [nt-ms]	37432	100002102	773	130.051	C01073	3025-95-4	76406		0.0224226	-0.250227	180	9.83021e-05	-0.332587	180	0.707412	-0.130244	120
N1-methyladenosine	Nucleotides	Purine Metabolism, Adenine containing	Metabolon HD4 [nt-ms]	15650	1242	2120	282.12	C02494	15763-06-1	27476	HMDB03331	0.35511	0.105255	120	0.018761	-0.115395	120	0.734253	-0.0443237	120
N2,N2-dimethylguanosine	Nucleotides	Purine Metabolism, Guanine containing	Metabolon HD4 [nt-ms]	35137	100001412	2210	312.13		2140-67-2	92919	HMDB04824	0.142693	-0.0925409	120	0.0028389	-0.256185	120	0.00494504	-0.198821	180
N4-acetylcytidine	Nucleotides	Pyrimidine Metabolism, Cytidine containing	Metabolon HD4 [nt-ms]	35130	100001413	2040	284.089		3768-18-1	107461	HMDB05923	0.878672	0.114613	30	0.479824	-0.1892	180	0.248836	-0.18636	180
N6-carbamoylthreonyladenosine	Nucleotides	Purine Metabolism, Adenine containing	Metabolon HD4 [nt-ms]	35157	100001415	2164	411.127		24719-82-2	161466	HMDB41623	0.214216	0.0867461	240	4.62031e-05	-0.253061	240	0.0164221	0.157554	60
N6-succinyladenosine	Nucleotides	Purine Metabolism, Adenine containing	Metabolon HD4 [nt-ms]	48130	100001664	1930	384.115		4542-23-8		HMDB00912	0.385683	0.18955	240	0.0607225	-0.302857	120	0.269777	-0.152428	120
orotate	Nucleotides	Pyrimidine Metabolism, Orotate containing	Metabolon HD4 [nt-ms]	1505	445	1638.1	155.01	C00295	50887-69-9	967	HMDB00226	0.00223477	-0.109264	240	2.03781e-10	0.351655	240	1.6165e-19	0.374695	90
orotidine	Nucleotides	Pyrimidine Metabolism, Orotate containing	Metabolon HD4 [nt-ms]	35172	100001416	2250	287.052	C01103	314-50-1	92751	HMDB00788	0.0430416	-0.129237	90	0.0014149	0.124465	240	0.274984	-0.0690434	120
pseudouridine	Nucleotides	Pyrimidine Metabolism, Uracil containing	Metabolon HD4 [nt-ms]	33442	821	1100	243.062	C02067	1445-07-4	15047	HMDB00767	0.560669	-0.0946196	180	0.0292641	-0.142658	240	0.115116	0.064951	60
urate	Nucleotides	Purine Metabolism, (Hypo)Xanthine/Inosine containing	Metabolon HD4 [nt-ms]	1604	1134	757.1	167.021	C00366	69-93-2;120K5305	1175	HMDB00289	0.0766897	-0.0596782	240	0.0020134	-0.117296	240	2.34577e-05	0.0838747	60
uridine	Nucleotides	Pyrimidine Metabolism, Uracil containing	Metabolon HD4 [nt-ms]	606	535	1457.6	243.062	C00299	58-96-8	6029	HMDB00296	0.00234673	-0.0951384	180	1.88084e-48	-1.04584	180	5.23154e-34	-0.595018	240
xanthine	Nucleotides	Purine Metabolism, (Hypo)Xanthine/Inosine containing	Metabolon HD4 [nt-ms]	3147	1004	910	151.026	C00385	69-89-6	1188	HMDB00292	8.89424e-07	-0.414954	180	0.00145054	-0.341174	240	1.64751e-29	-0.802445	240
xanthosine	Nucleotides	Purine Metabolism, (Hypo)Xanthine/Inosine containing	Metabolon HD4 [nt-ms]	15136	100000299	1275	285.083	C01762	146-80-5	64959	HMDB00299	0.133767	-0.154302	15	0.547141	-0.125499	60	0.0731531	-0.39753	180
DSGEGDFXAEGGGVR*	Peptides	Fibrinogen Cleavage Peptide	Metabolon HD4 [nt-ms]	31548	100001323	2535	731.317					9.46338e-07	2.07603	60	0.388851	-0.721575	180	0.180717	-0.691327	30
gamma-glutamyl-2-aminobutyrate	Peptides	Gamma-glutamyl Amino Acid	Metabolon HD4 [nt-ms]	37092	100001502	2380	233.113					0.000620876	-0.490705	180	0.463569	0.103577	240	0.00057969	-0.452108	240
gamma-glutamyl-epsilon-lysine	Peptides	Gamma-glutamyl Amino Acid	Metabolon HD4 [nt-ms]	33934	100001262	2717	276.155		17105-15-6	65254;14284565	HMDB03869	0.00629558	-0.12398	240	7.87831e-11	0.355175	240	0.00744905	0.12451	180
gamma-glutamylalanine	Peptides	Gamma-glutamyl Amino Acid	Metabolon HD4 [nt-ms]	37063	100001843	1986	219.098		5875-41-2	440103	HMDB29142	0.0271132	-0.177504	240	2.81425e-10	0.582982	120	1.4987e-12	0.515276	120
gamma-glutamylglutamate	Peptides	Gamma-glutamyl Amino Acid	Metabolon HD4 [nt-ms]	36738	331	1775	277.103	C05282	1116-22-9	92865	HMDB11737	0.0671037	-0.23439	120	0.00018948	0.358337	240	0.432658	-0.180895	180
gamma-glutamylglutamine	Peptides	Gamma-glutamyl Amino Acid	Metabolon HD4 [nt-ms]	2730	1140	1430	276.119	C05283	10148-81-9	150914	HMDB11738	0.0112764	-0.283264	120	0.561229	-0.0624582	60	0.0363615	-0.232996	180
gamma-glutamylglycine	Peptides	Gamma-glutamyl Amino Acid	Metabolon HD4 [nt-ms]	33949	100001294	1535	205.082		1948-29-4	165527	HMDB11667	6.47366e-07	-0.269012	240	0.224281	-0.0800293	180	0.00569955	-0.146375	180
gamma-glutamylhistidine	Peptides	Gamma-glutamyl Amino Acid	Metabolon HD4 [nt-ms]	18245	1235	2740	285.119		37460-15-4	7017195		5.79548e-09	-0.233198	240	0.00026135	0.206571	120	0.0114664	-0.0808992	120
gamma-glutamylisoleucine*	Peptides	Gamma-glutamyl Amino Acid	Metabolon HD4 [nt-ms]	34456	100001485	2940	261.144			14253342	HMDB11170	4.19761e-13	-0.610746	240	6.09834e-20	0.801739	240	0.159316	0.075561	120
gamma-glutamylleucine	Peptides	Gamma-glutamyl Amino Acid	Metabolon HD4 [nt-ms]	18369	1268	2991	261.144		2566-39-4	151023	HMDB11171	1.62748e-18	-0.604219	180	1.28647e-19	0.911059	180	0.060847	0.12687	90
gamma-glutamylmethionine	Peptides	Gamma-glutamyl Amino Acid	Metabolon HD4 [nt-ms]	44872	100001313	2640	279.101		17663-87-5	7009567	HMDB29155	4.82906e-13	-0.745185	180	2.45866e-13	1.16225	120	2.71575e-12	0.334648	120
gamma-glutamylphenylalanine	Peptides	Gamma-glutamyl Amino Acid	Metabolon HD4 [nt-ms]	33422	100000491	1825	293.114		7432-24-8	111299	HMDB00594	1.09562e-12	-0.449052	240	1.15444e-14	0.518512	180	0.00173351	0.221023	60
gamma-glutamylthreonine*	Peptides	Gamma-glutamyl Amino Acid	Metabolon HD4 [nt-ms]	33364	100001314	1750	249.108		5652-48-2		HMDB29159	3.75814e-09	-0.434743	180	2.6513e-07	0.307352	240	0.307754	0.119982	120
gamma-glutamyltryptophan	Peptides	Gamma-glutamyl Amino Acid	Metabolon HD4 [nt-ms]	33947	100001295	1960	332.125		66471-20-3	3989307	HMDB29160	3.15731e-09	-0.75396	180	0.411629	0.193491	180	0.0327166	-0.330298	240
gamma-glutamyltyrosine	Peptides	Gamma-glutamyl Amino Acid	Metabolon HD4 [nt-ms]	2734	1102	1240	309.109		7432-23-7	94340	HMDB11741	6.2776e-19	-0.658655	180	8.58786e-16	0.848114	180	1.00375e-05	0.376694	120
gamma-glutamylvaline	Peptides	Gamma-glutamyl Amino Acid	Metabolon HD4 [nt-ms]	43829	100001126	1072	245.114		2746-34-1	7015683	HMDB11172	4.52608e-12	-0.426728	180	2.16645e-09	0.345972	180	0.00183176	0.202168	60
N-acetylcarnosine	Peptides	Dipeptide Derivative	Metabolon HD4 [nt-ms]	43488	100004046	1235	267.11		56353-15-2	9903482	HMDB12881	0.000156388	0.182359	180	0.0302471	-0.170362	240	4.94789e-08	0.36466	180
prolylglycine	Peptides	Dipeptide	Metabolon HD4 [nt-ms]	40703	100003674	2136	173.092		2578-57-6	7408076;6426709		0.00691577	-0.464959	90	5.99624e-07	0.478049	180	0.332337	-0.260763	120
1-methylurate	Xenobiotics	Xanthine Metabolism	Metabolon HD4 [nt-ms]	34395	100001400	1461	183.051	C16359	708-79-2	69726	HMDB03099	0.161948	-0.237846	180	0.0146277	-0.399735	120	0.0125586	-0.394409	240
1-methylxanthine	Xenobiotics	Xanthine Metabolism	Metabolon HD4 [nt-ms]	34389	100001405	1568.8	165.042	C16358	6136-37-4	80220	HMDB10738	0.000170744	-0.419077	240	0.163739	-0.270749	180	0.472268	-0.247913	240
1,7-dimethylurate	Xenobiotics	Xanthine Metabolism	Metabolon HD4 [nt-ms]	34400	100001399	1578.6	195.052	C16356	33868-03-0	91611	HMDB11103	1.60461e-06	-0.773718	180	0.469833	-0.229681	180	0.604174	-0.183673	240
2-aminophenol sulfate	Xenobiotics	Chemical	Metabolon HD4 [nt-ms]	43266	100004322	1677	188.002			181670	HMDB61116	3.59975e-15	-0.80858	180	1.93639e-12	-0.977239	240	0.530362	0.113113	60
2-piperidinone	Xenobiotics	Food Component/Plant	Metabolon HD4 [nt-ms]	43400	100004295	1675	100.076		675-20-7	12665		0.607989	0.1151	15	0.194448	0.216805	120	0.000236439	-0.378104	240
2-pyrrolidinone	Xenobiotics	Chemical	Metabolon HD4 [nt-ms]	31675	100001081	1262	86.06		616-45-5	12025	HMDB02039	0.747998	-0.12315	30	0.37682	-0.246311	120	0.410398	0.216572	60
2,3-dihydroxyisovalerate	Xenobiotics	Food Component/Plant	Metabolon HD4 [nt-ms]	38276	100002417	1050	133.051	C04039	1756-18-9	677	HMDB12141	0.0439901	0.35433	90	5.341e-11	0.485239	180	1.02647e-44	0.896971	180
3-hydroxyhippurate	Xenobiotics	Benzoate Metabolism	Metabolon HD4 [nt-ms]	39600	100002122	1687	194.046		1637-75-8	450268	HMDB06116	1.51344e-07	-0.721754	240	8.08358e-05	-0.708878	240	0.0138432	-0.440198	240
3-hydroxypyridine sulfate	Xenobiotics	Chemical	Metabolon HD4 [nt-ms]	48448	100006098	1595.5	173.987		1955-23-3			5.53209e-10	-0.361725	240	3.36551e-10	1.05516	120	3.6952e-24	1.56816	120
3-methylxanthine	Xenobiotics	Xanthine Metabolism	Metabolon HD4 [nt-ms]	32445	100001108	1415	167.056	C16357	1076-22-8	70639	HMDB01886	0.000898387	-0.382047	240	1.8182e-22	2.19612	240	0.498005	-0.0704117	60
3,7-dimethylurate	Xenobiotics	Xanthine Metabolism	Metabolon HD4 [nt-ms]	34399	100001398	1418.2	195.052	C16360	13087-49-5	83126	HMDB01982	0.515795	-0.286	90	2.05217e-25	1.54696	240	0.0014901	0.296443	120
4-allylphenol sulfate	Xenobiotics	Food Component/Plant	Metabolon HD4 [nt-ms]	37181	100001868	3805	213.023					0.35857	0.123573	240	0.00135916	-0.222252	180	3.29505e-07	-0.209757	180
4-ethylphenylsulfate	Xenobiotics	Benzoate Metabolism	Metabolon HD4 [nt-ms]	36099	100001756	3580	201.023	C13637	123-07-9			0.00241477	-0.227101	240	0.00401295	0.367938	240	0.0881223	0.149303	240
4-hydroxychlorothalonil	Xenobiotics	Chemical	Metabolon HD4 [nt-ms]	48441	100006082	4427	244.908		28343-61-5	34217		0.635938	0.116272	120	0.25296	-0.208484	60	0.57404	-0.112376	90
4-hydroxyhippurate	Xenobiotics	Benzoate Metabolism	Metabolon HD4 [nt-ms]	35527	100001423	1475	194.046		2482-25-9	151012	HMDB13678	1.29746e-10	0.526535	90	0.000213319	-0.276095	240	0.0262204	-0.43688	240
4-methylcatechol sulfate	Xenobiotics	Benzoate Metabolism	Metabolon HD4 [nt-ms]	46146	100004111	2665	203.002					0.0256623	-0.277716	240	0.121027	-0.258951	180	0.106527	0.12943	60
4-vinylphenol sulfate	Xenobiotics	Benzoate Metabolism	Metabolon HD4 [nt-ms]	36098	100001755	3320	199.007	C05627	2628-17-3	6426766	HMDB04072	6.34783e-07	-0.369538	180	3.47576e-05	-0.247951	240	0.0162598	-0.25053	180
5-acetylamino-6-amino-3-methyluracil	Xenobiotics	Xanthine Metabolism	Metabolon HD4 [nt-ms]	34424	100001403	1710	197.068	C16366	19893-78-8	88299	HMDB04400	0.00173113	-0.447889	180	0.000137288	-0.383269	240	0.127317	-0.259576	120
6-hydroxyindole sulfate	Xenobiotics	Chemical	Metabolon HD4 [nt-ms]	48698	100006260	2498	212.002					0.954284	0.0690713	180	0.00087716	0.153121	240	8.8394e-05	0.643006	180
7-methylxanthine	Xenobiotics	Xanthine Metabolism	Metabolon HD4 [nt-ms]	34390	100001396	1350	167.056	C16353	552-62-5	68374	HMDB01991	5.66511e-06	-0.383297	240	7.8671e-47	2.60935	240	4.38411e-05	0.135219	120
alliin	Xenobiotics	Food Component/Plant	Metabolon HD4 [nt-ms]	41494	100003473	1470	178.053	C08265	556-27-4	87310	HMDB33592	2.88992e-05	-0.44775	240	0.000335631	-0.312206	240	2.80118e-06	-0.443212	180
benzoate	Xenobiotics	Benzoate Metabolism	Metabolon HD4 [nt-ms]	15778	100000008	1750	121.029	C00180	65-85-0	243	HMDB01870	0.485874	-0.150995	180	0.500575	0.10459	240	0.112257	0.274943	30
betonicine	Xenobiotics	Food Component/Plant	Metabolon HD4 [nt-ms]	38100	100002153	1012	160.097	C08269	515-25-3	164642	HMDB29412	0.00261144	-0.307014	240	0.568155	-0.101175	120	0.0249871	0.108377	60
caffeine	Xenobiotics	Xanthine Metabolism	Metabolon HD4 [nt-ms]	569	849	2106	195.088	C07481	58-08-2	2519	HMDB01847	1.36347e-05	-0.530005	240	9.04162e-07	1.43681	120	3.01241e-26	1.46209	120
catechol sulfate	Xenobiotics	Benzoate Metabolism	Metabolon HD4 [nt-ms]	35320	100001605	1906	188.986	C00090	4918-96-1	3083879	HMDB59724	1.30795e-12	-0.561694	180	0.341517	0.147605	120	4.33462e-11	-0.465465	240
cinnamoylglycine	Xenobiotics	Food Component/Plant	Metabolon HD4 [nt-ms]	38637	100002253	3127	204.067		16534-24-0	709625	HMDB11621	3.08573e-08	-1.12208	120	2.39854e-13	-1.23655	180	8.8547e-13	-1.32438	120
dimethyl sulfone	Xenobiotics	Chemical	Metabolon HD4 [nt-ms]	43424	100004284	832	95.0161	C11142	67-71-0	6213	HMDB04983	0.0135975	0.442444	60	0.603669	0.0819669	60	0.197017	0.141797	120
EDTA	Xenobiotics	Chemical	Metabolon HD4 [nt-ms]	22163	100001002	643	291.083	C00284	60-00-4	6049	HMDB15109	0.132781	0.126279	240	0.190284	-0.138898	180	0.78029	0.0308034	30
ergothioneine	Xenobiotics	Food Component/Plant	Metabolon HD4 [nt-ms]	37459	100002154	850	230.096	C05570	58511-63-0	3032311	HMDB03045	0.624147	0.128803	120	0.227217	0.0830514	180	0.0728929	0.154489	240
erythritol	Xenobiotics	Food Component/Plant	Metabolon HD4 [nt-ms]	20699	100000846	1491	167.056	C00503	149-32-6	222285	HMDB02994	0.575112	-0.0811473	30	0.0849108	0.114359	120	0.00211186	0.159546	120
gluconate	Xenobiotics	Food Component/Plant	Metabolon HD4 [nt-ms]	587	338	2922	195.051	C00257	527-07-1	10690	HMDB00625	2.46201e-06	0.282553	30	7.7917e-05	0.22548	60	8.57123e-12	0.463685	90
hippurate	Xenobiotics	Benzoate Metabolism	Metabolon HD4 [nt-ms]	15753	100000014	2106.9	178.051	C01586	495-69-2	464	HMDB00714	3.6211e-15	-0.688805	180	1.2798e-05	-0.499037	240	6.7323e-05	-0.513036	240
homostachydrine*	Xenobiotics	Food Component/Plant	Metabolon HD4 [nt-ms]	33009	100001550	1750	158.118	C08283	1195-94-4	441447	HMDB33433	0.186042	0.341679	90	0.276923	-0.137942	60	0.84699	-0.103242	90
iminodiacetate (IDA)	Xenobiotics	Chemical	Metabolon HD4 [nt-ms]	21025	100000900	808	134.045	C19911	142-73-4	8897	HMDB11753	0.49743	0.124972	90	0.0300565	-0.0477352	60	0.0115203	0.0705946	180
indolin-2-one	Xenobiotics	Food Component/Plant	Metabolon HD4 [nt-ms]	43374	100004318	2575	134.06	C12312	59-48-3	321710		0.318191	0.222063	60	0.000263662	0.290544	120	2.31209e-07	0.630033	120
lanthionine	Xenobiotics	Chemical	Metabolon HD4 [nt-ms]	42002	100003892	1730	209.059		468821	6994972;98504		0.498921	-0.0873393	120	9.86679e-30	1.41523	240	7.94453e-21	0.549941	240
methyl glucopyranoside (alpha + beta)	Xenobiotics	Food Component/Plant	Metabolon HD4 [nt-ms]	46144	100005864	1070	193.072					0.724371	-0.127348	180	6.32046e-08	-0.379864	240	0.0307669	-0.160314	240
methyl indole-3-acetate	Xenobiotics	Food Component/Plant	Metabolon HD4 [nt-ms]	1584	1104	3339	190.086		1912-33-0	74706	HMDB29738	0.197287	-0.28041	240	0.264183	-0.140209	120	3.90571e-06	-0.372953	120
methyl-4-hydroxybenzoate sulfate	Xenobiotics	Benzoate Metabolism	Metabolon HD4 [nt-ms]	48429	100006116	2873	230.997					0.0016796	-0.248375	180	9.65393e-06	-0.637345	240	0.00438785	-0.300827	240
N-acetylalliin	Xenobiotics	Food Component/Plant	Metabolon HD4 [nt-ms]	45404	100005367	1348	220.064					4.21187e-07	-0.44722	180	2.74099e-06	-0.418868	240	1.70708e-17	-0.4617	240
N-methylpipecolate	Xenobiotics	Chemical	Metabolon HD4 [nt-ms]	47101	100005383	1932	144.102		41447-17-0	11862129;11286529		0.271707	0.135427	15	0.409936	-0.0967534	240	0.000874749	-0.207718	90
O-methylcatechol sulfate	Xenobiotics	Benzoate Metabolism	Metabolon HD4 [nt-ms]	46111	100004208	2344	203.002			22473		1.19316e-15	-0.603693	180	0.36665	0.214951	120	9.27058e-10	-0.396446	240
O-sulfo-L-tyrosine	Xenobiotics	Chemical	Metabolon HD4 [nt-ms]	45413	100005384	990	260.023			514186		0.617693	-0.116011	180	3.51705e-11	-0.397859	240	2.43154e-07	-0.266771	240
paraxanthine	Xenobiotics	Xanthine Metabolism	Metabolon HD4 [nt-ms]	18254	100000453	2279	179.057	C13747	611-59-6	4687	HMDB01860	6.16985e-13	-0.599106	240	0.382733	0.0899168	180	0.0457839	0.204631	180
phytanate	Xenobiotics	Food Component/Plant	Metabolon HD4 [nt-ms]	598	466	5908	311.296	C01607	14721-66-5	26840	HMDB00417,HMDB00801,HMDB00553	8.82326e-16	-1.16076	180	1.9446e-21	-1.61929	180	6.9995e-17	-1.23546	240
piperine	Xenobiotics	Food Component/Plant	Metabolon HD4 [nt-ms]	33935	100001267	1168	286.144	C03882	94-62-2	638024	HMDB29377	0.0325146	-0.244049	240	0.15398	-0.189556	240	0.192016	-0.170284	120
quinate	Xenobiotics	Food Component/Plant	Metabolon HD4 [nt-ms]	18335	100000442	2432.9	191.056	C00296	77-95-2	6508	HMDB03072	0.018091	-0.412454	180	4.26929e-19	-0.427011	240	0.000122374	-0.321334	240
S-allylcysteine	Xenobiotics	Food Component/Plant	Metabolon HD4 [nt-ms]	43239	100004509	2690	162.058		21593-77-1	98280		1.31016e-05	-0.471145	180	6.00655e-11	-0.401099	240	0.0012453	-0.516461	240
stachydrine	Xenobiotics	Food Component/Plant	Metabolon HD4 [nt-ms]	34384	100001296	1440	144.102	C10172	4136-37-2	115244	HMDB04827	0.20673	-0.131536	240	0.371335	-0.0483452	240	2.65744e-07	-0.100742	240
sulfate*	Xenobiotics	Chemical	Metabolon HD4 [nt-ms]	46960	100002528	616	96.9601	C00059	14808-79-8	1118	HMDB01448	0.00315077	-0.136912	240	0.0511681	0.0640028	180	0.134003	0.0515885	180
tartarate	Xenobiotics	Food Component/Plant	Metabolon HD4 [nt-ms]	15336	100000295	615.3	149.009	C00898	87-69-4;6106-24-7	444305	HMDB00956	0.318175	0.193828	180	0.0020539	0.246288	240	0.163984	0.135362	180
tartronate (hydroxymalonate)	Xenobiotics	Bacterial/Fungal	Metabolon HD4 [nt-ms]	20693	100000840	610	118.999	C02287	80-69-3	45	HMDB35227	0.589696	-0.162868	15	0.00180817	0.418018	240	0.0279544	0.256471	180
theobromine	Xenobiotics	Xanthine Metabolism	Metabolon HD4 [nt-ms]	18392	100000445	1600	181.072	C07480	83-67-0	5429	HMDB02825	0.0590767	-0.277337	240	7.13721e-31	2.66309	180	1.05148e-31	0.434975	180
theophylline	Xenobiotics	Xanthine Metabolism	Metabolon HD4 [nt-ms]	18394	100000437	2356.9	179.057	C07130	58-55-9	2153	HMDB01889	1.08749e-09	-0.389533	240	0.0824971	-0.234126	120	0.333051	-0.119456	240
thymol sulfate	Xenobiotics	Food Component/Plant	Metabolon HD4 [nt-ms]	36095	100001757	4410	229.054	C09908	89-83-8		HMDB01878	0.00800607	-0.429926	180	0.00087614	-0.589297	240	0.010517	-0.799588	240

## Sheet: TABLE S3
Supplementary Table 3. Metabolites (and insulin) with significant time effect that meet one of two criteria: (i) absolute log2 fold change > 1 or -log10(P-value) > 40
metabolite	super_pathway	sub_pathway	platform	pvalue	log2 foldchange	challenge_time	challenge	-log10pvalue
glycocholate	Lipids	Primary Bile Acid Metabolism	Metabolon HD4 [nt-ms]	1.91348e-19	3.86808	90	oltt	18.7182
taurocholate	Lipids	Primary Bile Acid Metabolism	Metabolon HD4 [nt-ms]	8.74432e-21	3.77958	90	oltt	20.0583
taurochenodeoxycholate	Lipids	Primary Bile Acid Metabolism	Metabolon HD4 [nt-ms]	3.12436e-21	3.68277	90	oltt	20.5052
taurochenodeoxycholate	Lipids	Primary Bile Acid Metabolism	Metabolon HD4 [nt-ms]	3.12436e-21	3.56878	60	oltt	20.5052
glycochenodeoxycholate	Lipids	Primary Bile Acid Metabolism	Metabolon HD4 [nt-ms]	4.43145e-26	3.45189	180	sld	25.3535
glycocholate	Lipids	Primary Bile Acid Metabolism	Metabolon HD4 [nt-ms]	1.91348e-19	3.41763	60	oltt	18.7182
glycochenodeoxycholate	Lipids	Primary Bile Acid Metabolism	Metabolon HD4 [nt-ms]	4.43145e-26	3.31176	120	sld	25.3535
taurocholate	Lipids	Primary Bile Acid Metabolism	Metabolon HD4 [nt-ms]	8.74432e-21	3.28888	60	oltt	20.0583
glycochenodeoxycholate	Lipids	Primary Bile Acid Metabolism	Metabolon HD4 [nt-ms]	3.12457e-19	3.26429	90	oltt	18.5052
glycochenodeoxycholate	Lipids	Primary Bile Acid Metabolism	Metabolon HD4 [nt-ms]	3.12457e-19	3.23487	60	oltt	18.5052
taurochenodeoxycholate	Lipids	Primary Bile Acid Metabolism	Metabolon HD4 [nt-ms]	3.32054e-20	3.17826	180	sld	19.4788
taurochenodeoxycholate	Lipids	Primary Bile Acid Metabolism	Metabolon HD4 [nt-ms]	3.32054e-20	3.1617	120	sld	19.4788
glycocholate	Lipids	Primary Bile Acid Metabolism	Metabolon HD4 [nt-ms]	1.33884e-21	3.11197	180	sld	20.8733
glycocholate	Lipids	Primary Bile Acid Metabolism	Metabolon HD4 [nt-ms]	1.33884e-21	3.09183	120	sld	20.8733
insulin			In-house biochemistry [chem.]	3.82044e-23	3.08577	30	ogtt	22.4179
glycochenodeoxycholate	Lipids	Primary Bile Acid Metabolism	Metabolon HD4 [nt-ms]	4.43145e-26	3.03832	60	sld	25.3535
taurochenodeoxycholate	Lipids	Primary Bile Acid Metabolism	Metabolon HD4 [nt-ms]	3.32054e-20	3.01809	60	sld	19.4788
glycocholate	Lipids	Primary Bile Acid Metabolism	Metabolon HD4 [nt-ms]	1.91348e-19	2.95724	120	oltt	18.7182
taurochenodeoxycholate	Lipids	Primary Bile Acid Metabolism	Metabolon HD4 [nt-ms]	3.12436e-21	2.8959	240	oltt	20.5052
taurochenodeoxycholate	Lipids	Primary Bile Acid Metabolism	Metabolon HD4 [nt-ms]	3.12436e-21	2.85618	120	oltt	20.5052
glycocholate	Lipids	Primary Bile Acid Metabolism	Metabolon HD4 [nt-ms]	1.91348e-19	2.82424	240	oltt	18.7182
glycoursodeoxycholate	Lipids	Secondary Bile Acid Metabolism	Metabolon HD4 [nt-ms]	6.84274e-15	2.7555	180	sld	14.1648
glycocholate	Lipids	Primary Bile Acid Metabolism	Metabolon HD4 [nt-ms]	1.91348e-19	2.72905	180	oltt	18.7182
glycoursodeoxycholate	Lipids	Secondary Bile Acid Metabolism	Metabolon HD4 [nt-ms]	5.83359e-20	2.71781	90	oltt	19.2341
taurocholate	Lipids	Primary Bile Acid Metabolism	Metabolon HD4 [nt-ms]	8.74432e-21	2.70338	120	oltt	20.0583
insulin			In-house biochemistry [chem.]	3.82044e-23	2.69055	45	ogtt	22.4179
taurochenodeoxycholate	Lipids	Primary Bile Acid Metabolism	Metabolon HD4 [nt-ms]	3.12436e-21	2.68356	180	oltt	20.5052
theobromine	Xenobiotics	Xanthine Metabolism	Metabolon HD4 [nt-ms]	7.13721e-31	2.66309	180	sld	30.1465
glycochenodeoxycholate	Lipids	Primary Bile Acid Metabolism	Metabolon HD4 [nt-ms]	3.12457e-19	2.63157	240	oltt	18.5052
theobromine	Xenobiotics	Xanthine Metabolism	Metabolon HD4 [nt-ms]	7.13721e-31	2.62941	240	sld	30.1465
glycocholate	Lipids	Primary Bile Acid Metabolism	Metabolon HD4 [nt-ms]	1.33884e-21	2.62556	60	sld	20.8733
7-methylxanthine	Xenobiotics	Xanthine Metabolism	Metabolon HD4 [nt-ms]	7.8671e-47	2.60935	240	sld	46.1042
7-methylxanthine	Xenobiotics	Xanthine Metabolism	Metabolon HD4 [nt-ms]	7.8671e-47	2.60935	240	sld	46.1042
glycochenodeoxycholate	Lipids	Primary Bile Acid Metabolism	Metabolon HD4 [nt-ms]	3.12457e-19	2.564	120	oltt	18.5052
taurocholate	Lipids	Primary Bile Acid Metabolism	Metabolon HD4 [nt-ms]	8.90937e-13	2.56061	180	sld	12.0502
glycoursodeoxycholate	Lipids	Secondary Bile Acid Metabolism	Metabolon HD4 [nt-ms]	6.84274e-15	2.55761	120	sld	14.1648
taurocholate	Lipids	Primary Bile Acid Metabolism	Metabolon HD4 [nt-ms]	8.90937e-13	2.55243	120	sld	12.0502
7-methylxanthine	Xenobiotics	Xanthine Metabolism	Metabolon HD4 [nt-ms]	7.8671e-47	2.53473	180	sld	46.1042
7-methylxanthine	Xenobiotics	Xanthine Metabolism	Metabolon HD4 [nt-ms]	7.8671e-47	2.53473	180	sld	46.1042
insulin			In-house biochemistry [chem.]	2.1467e-28	2.52583	60	sld	27.6682
taurocholate	Lipids	Primary Bile Acid Metabolism	Metabolon HD4 [nt-ms]	8.74432e-21	2.52528	240	oltt	20.0583
insulin			In-house biochemistry [chem.]	1.64244e-33	2.51526	90	oltt	32.7845
taurocholate	Lipids	Primary Bile Acid Metabolism	Metabolon HD4 [nt-ms]	8.74432e-21	2.4961	180	oltt	20.0583
glycoursodeoxycholate	Lipids	Secondary Bile Acid Metabolism	Metabolon HD4 [nt-ms]	5.83359e-20	2.49479	60	oltt	19.2341
theobromine	Xenobiotics	Xanthine Metabolism	Metabolon HD4 [nt-ms]	7.13721e-31	2.4822	120	sld	30.1465
glycochenodeoxycholate	Lipids	Primary Bile Acid Metabolism	Metabolon HD4 [nt-ms]	4.43145e-26	2.45863	240	sld	25.3535
3-hydroxybutyrate (BHBA)	Lipids	Ketone Bodies	Metabolon HD4 [nt-ms]	2.91329e-12	-2.41205	120	ogtt	11.5356
glycochenodeoxycholate	Lipids	Primary Bile Acid Metabolism	Metabolon HD4 [nt-ms]	3.12457e-19	2.38212	180	oltt	18.5052
taurocholate	Lipids	Primary Bile Acid Metabolism	Metabolon HD4 [nt-ms]	8.90937e-13	2.36323	60	sld	12.0502
insulin			In-house biochemistry [chem.]	3.82044e-23	2.3401	15	ogtt	22.4179
insulin			In-house biochemistry [chem.]	1.64244e-33	2.28023	120	oltt	32.7845
glycolithocholate	Lipids	Secondary Bile Acid Metabolism	Metabolon HD4 [nt-ms]	4.7811e-12	2.26796	90	oltt	11.3205
glycoursodeoxycholate	Lipids	Secondary Bile Acid Metabolism	Metabolon HD4 [nt-ms]	5.83359e-20	2.22849	240	oltt	19.2341
insulin			In-house biochemistry [chem.]	2.1467e-28	2.22226	120	sld	27.6682
3-methylxanthine	Xenobiotics	Xanthine Metabolism	Metabolon HD4 [nt-ms]	1.8182e-22	2.19612	240	sld	21.7404
3-hydroxybutyrate (BHBA)	Lipids	Ketone Bodies	Metabolon HD4 [nt-ms]	2.91329e-12	-2.19004	90	ogtt	11.5356
13-HODE + 9-HODE	Lipids	Fatty Acid, Monohydroxy	Metabolon HD4 [nt-ms]	1.3771e-05	-2.1519	120	oltt	4.86103
7-methylxanthine	Xenobiotics	Xanthine Metabolism	Metabolon HD4 [nt-ms]	7.8671e-47	2.13957	120	sld	46.1042
7-methylxanthine	Xenobiotics	Xanthine Metabolism	Metabolon HD4 [nt-ms]	7.8671e-47	2.13957	120	sld	46.1042
glycocholate	Lipids	Primary Bile Acid Metabolism	Metabolon HD4 [nt-ms]	1.33884e-21	2.13319	240	sld	20.8733
glycoursodeoxycholate	Lipids	Secondary Bile Acid Metabolism	Metabolon HD4 [nt-ms]	6.84274e-15	2.1315	60	sld	14.1648
DSGEGDFXAEGGGVR*	Peptides	Fibrinogen Cleavage Peptide	Metabolon HD4 [nt-ms]	9.46338e-07	2.07603	60	ogtt	6.02395
glycocholate	Lipids	Primary Bile Acid Metabolism	Metabolon HD4 [nt-ms]	1.91348e-19	2.02594	30	oltt	18.7182
taurochenodeoxycholate	Lipids	Primary Bile Acid Metabolism	Metabolon HD4 [nt-ms]	3.32054e-20	2.02336	240	sld	19.4788
insulin			In-house biochemistry [chem.]	3.82044e-23	2.01178	60	ogtt	22.4179
glycoursodeoxycholate	Lipids	Secondary Bile Acid Metabolism	Metabolon HD4 [nt-ms]	5.83359e-20	2.00199	120	oltt	19.2341
3-methylxanthine	Xenobiotics	Xanthine Metabolism	Metabolon HD4 [nt-ms]	1.8182e-22	1.99431	180	sld	21.7404
taurochenodeoxycholate	Lipids	Primary Bile Acid Metabolism	Metabolon HD4 [nt-ms]	3.12436e-21	1.99	30	oltt	20.5052
glycolithocholate	Lipids	Secondary Bile Acid Metabolism	Metabolon HD4 [nt-ms]	4.7811e-12	1.98337	60	oltt	11.3205
glycoursodeoxycholate	Lipids	Secondary Bile Acid Metabolism	Metabolon HD4 [nt-ms]	6.84274e-15	1.96535	240	sld	14.1648
glycoursodeoxycholate	Lipids	Secondary Bile Acid Metabolism	Metabolon HD4 [nt-ms]	5.83359e-20	1.95781	180	oltt	19.2341
3-hydroxy-3-methylglutarate	Lipids	Mevalonate Metabolism	Metabolon HD4 [nt-ms]	1.17105e-31	1.95466	120	sld	30.9314
5-dodecenoate (12:1n7)	Lipids	Medium Chain Fatty Acid	Metabolon HD4 [nt-ms]	6.60672e-19	-1.92615	120	oltt	18.18
15-methylpalmitate	Lipids	Fatty Acid, Branched	Metabolon HD4 [nt-ms]	1.6226e-26	-1.91456	120	oltt	25.7898
laurate (12:0)	Lipids	Medium Chain Fatty Acid	Metabolon HD4 [nt-ms]	3.85548e-21	-1.90218	120	oltt	20.4139
1-oleoyl-GPE (18:1)	Lipids	Lysolipid	Metabolon HD4 [nt-ms]	4.91494e-67	1.86825	240	sld	66.3085
1-oleoyl-GPE (18:1)	Lipids	Lysolipid	Metabolon HD4 [nt-ms]	4.91494e-67	1.86825	240	sld	66.3085
3-hydroxybutyrate (BHBA)	Lipids	Ketone Bodies	Metabolon HD4 [nt-ms]	1.4443e-12	-1.86126	120	oltt	11.8403
decanoylcarnitine	Lipids	Fatty Acid Metabolism(Acyl Carnitine)	Metabolon HD4 [nt-ms]	1.48773e-27	-1.82955	120	sld	26.8275
glycolithocholate	Lipids	Secondary Bile Acid Metabolism	Metabolon HD4 [nt-ms]	3.99021e-11	1.82645	60	sld	10.399
5-dodecenoate (12:1n7)	Lipids	Medium Chain Fatty Acid	Metabolon HD4 [nt-ms]	1.06551e-18	-1.80317	120	sld	17.9724
glycolithocholate	Lipids	Secondary Bile Acid Metabolism	Metabolon HD4 [nt-ms]	3.99021e-11	1.78549	120	sld	10.399
DSGEGDFXAEGGGVR*	Peptides	Fibrinogen Cleavage Peptide	Metabolon HD4 [nt-ms]	9.46338e-07	1.77615	45	ogtt	6.02395
3-hydroxybutyrate (BHBA)	Lipids	Ketone Bodies	Metabolon HD4 [nt-ms]	2.91329e-12	-1.72524	60	ogtt	11.5356
theobromine	Xenobiotics	Xanthine Metabolism	Metabolon HD4 [nt-ms]	7.13721e-31	1.70925	60	sld	30.1465
5-dodecenoate (12:1n7)	Lipids	Medium Chain Fatty Acid	Metabolon HD4 [nt-ms]	1.06551e-18	-1.70898	180	sld	17.9724
1-oleoyl-GPE (18:1)	Lipids	Lysolipid	Metabolon HD4 [nt-ms]	4.91494e-67	1.70363	180	sld	66.3085
1-oleoyl-GPE (18:1)	Lipids	Lysolipid	Metabolon HD4 [nt-ms]	4.91494e-67	1.70363	180	sld	66.3085
3-methylxanthine	Xenobiotics	Xanthine Metabolism	Metabolon HD4 [nt-ms]	1.8182e-22	1.70304	120	sld	21.7404
glycochenodeoxycholate	Lipids	Primary Bile Acid Metabolism	Metabolon HD4 [nt-ms]	3.12457e-19	1.69524	30	oltt	18.5052
methionine sulfoxide	Amino Acids	Methionine, Cysteine, SAM and Taurine Metabolism	Metabolon HD4 [nt-ms]	6.8575e-23	1.69316	120	sld	22.1638
ursodeoxycholate	Lipids	Secondary Bile Acid Metabolism	Metabolon HD4 [nt-ms]	3.68938e-06	1.69052	120	oltt	5.43305
laurate (12:0)	Lipids	Medium Chain Fatty Acid	Metabolon HD4 [nt-ms]	3.85548e-21	-1.67692	90	oltt	20.4139
3-hydroxy-3-methylglutarate	Lipids	Mevalonate Metabolism	Metabolon HD4 [nt-ms]	1.17105e-31	1.67323	180	sld	30.9314
15-methylpalmitate	Lipids	Fatty Acid, Branched	Metabolon HD4 [nt-ms]	1.6226e-26	-1.67292	90	oltt	25.7898
dopamine sulfate (2)	Amino Acids	Phenylalanine and Tyrosine Metabolism	Metabolon HD4 [nt-ms]	1.32177e-80	1.66795	240	oltt	79.8788
dopamine sulfate (2)	Amino Acids	Phenylalanine and Tyrosine Metabolism	Metabolon HD4 [nt-ms]	1.32177e-80	1.66795	240	oltt	79.8788
taurocholate	Lipids	Primary Bile Acid Metabolism	Metabolon HD4 [nt-ms]	8.74432e-21	1.66441	30	oltt	20.0583
dopamine sulfate (2)	Amino Acids	Phenylalanine and Tyrosine Metabolism	Metabolon HD4 [nt-ms]	1.32177e-80	1.65947	180	oltt	79.8788
dopamine sulfate (2)	Amino Acids	Phenylalanine and Tyrosine Metabolism	Metabolon HD4 [nt-ms]	1.32177e-80	1.65947	180	oltt	79.8788
2-hydroxydecanoate	Lipids	Fatty Acid, Monohydroxy	Metabolon HD4 [nt-ms]	1.62747e-26	1.64403	240	oltt	25.7885
laurylcarnitine	Lipids	Fatty Acid Metabolism(Acyl Carnitine)	Metabolon HD4 [nt-ms]	7.94431e-20	-1.63481	180	sld	19.0999
3-hydroxy-3-methylglutarate	Lipids	Mevalonate Metabolism	Metabolon HD4 [nt-ms]	1.90567e-40	1.63114	120	oltt	39.72
insulin			In-house biochemistry [chem.]	3.82044e-23	1.63094	90	ogtt	22.4179
glycohyocholate	Lipids	Secondary Bile Acid Metabolism	Metabolon HD4 [nt-ms]	5.0127e-07	1.62934	180	sld	6.29993
taurolithocholate 3-sulfate	Lipids	Secondary Bile Acid Metabolism	Metabolon HD4 [nt-ms]	1.90076e-17	1.62841	120	oltt	16.7211
5-dodecenoate (12:1n7)	Lipids	Medium Chain Fatty Acid	Metabolon HD4 [nt-ms]	6.60672e-19	-1.62287	90	oltt	18.18
decanoylcarnitine	Lipids	Fatty Acid Metabolism(Acyl Carnitine)	Metabolon HD4 [nt-ms]	1.48773e-27	-1.62222	180	sld	26.8275
phytanate	Xenobiotics	Food Component/Plant	Metabolon HD4 [nt-ms]	1.9446e-21	-1.61929	180	sld	20.7112
15-methylpalmitate	Lipids	Fatty Acid, Branched	Metabolon HD4 [nt-ms]	1.6226e-26	-1.60477	180	oltt	25.7898
oleoyl ethanolamide	Lipids	Endocannabinoid	Metabolon HD4 [nt-ms]	1.14109e-12	-1.59623	180	oltt	11.9427
glycohyocholate	Lipids	Secondary Bile Acid Metabolism	Metabolon HD4 [nt-ms]	7.97472e-10	1.59178	90	oltt	9.09828
methionine sulfoxide	Amino Acids	Methionine, Cysteine, SAM and Taurine Metabolism	Metabolon HD4 [nt-ms]	6.8575e-23	1.58953	180	sld	22.1638
5-dodecenoate (12:1n7)	Lipids	Medium Chain Fatty Acid	Metabolon HD4 [nt-ms]	3.12971e-16	-1.57912	90	ogtt	15.5045
3-hydroxylaurate	Lipids	Fatty Acid, Monohydroxy	Metabolon HD4 [nt-ms]	6.21267e-09	-1.57824	90	ogtt	8.20672
3-hydroxypyridine sulfate	Xenobiotics	Chemical	Metabolon HD4 [nt-ms]	3.6952e-24	1.56816	120	oltt	23.4324
3-hydroxybutyrate (BHBA)	Lipids	Ketone Bodies	Metabolon HD4 [nt-ms]	1.4443e-12	-1.55614	90	oltt	11.8403
5-dodecenoate (12:1n7)	Lipids	Medium Chain Fatty Acid	Metabolon HD4 [nt-ms]	3.12971e-16	-1.55129	120	ogtt	15.5045
glycolithocholate sulfate*	Lipids	Secondary Bile Acid Metabolism	Metabolon HD4 [nt-ms]	2.8997e-19	1.55109	120	oltt	18.5376
3-hydroxylaurate	Lipids	Fatty Acid, Monohydroxy	Metabolon HD4 [nt-ms]	6.21267e-09	-1.54748	120	ogtt	8.20672
3,7-dimethylurate	Xenobiotics	Xanthine Metabolism	Metabolon HD4 [nt-ms]	2.05217e-25	1.54696	240	sld	24.6878
ursodeoxycholate	Lipids	Secondary Bile Acid Metabolism	Metabolon HD4 [nt-ms]	3.68938e-06	1.54528	90	oltt	5.43305
glycodeoxycholate sulfate	Lipids	Secondary Bile Acid Metabolism	Metabolon HD4 [nt-ms]	2.06934e-14	1.53476	240	oltt	13.6842
laurylcarnitine	Lipids	Fatty Acid Metabolism(Acyl Carnitine)	Metabolon HD4 [nt-ms]	7.94431e-20	-1.53268	120	sld	19.0999
2-oleoyl-GPE (18:1)*	Lipids	Lysolipid	Metabolon HD4 [nt-ms]	1.06068e-21	1.53046	240	sld	20.9744
13-HODE + 9-HODE	Lipids	Fatty Acid, Monohydroxy	Metabolon HD4 [nt-ms]	1.3771e-05	-1.52789	60	oltt	4.86103
dopamine sulfate (2)	Amino Acids	Phenylalanine and Tyrosine Metabolism	Metabolon HD4 [nt-ms]	1.32177e-80	1.52593	120	oltt	79.8788
dopamine sulfate (2)	Amino Acids	Phenylalanine and Tyrosine Metabolism	Metabolon HD4 [nt-ms]	1.32177e-80	1.52593	120	oltt	79.8788
isovalerylglycine	Amino Acids	Leucine, Isoleucine and Valine Metabolism	Metabolon HD4 [nt-ms]	1.03776e-18	1.52157	120	sld	17.9839
13-HODE + 9-HODE	Lipids	Fatty Acid, Monohydroxy	Metabolon HD4 [nt-ms]	1.3771e-05	-1.5106	90	oltt	4.86103
taurocholate	Lipids	Primary Bile Acid Metabolism	Metabolon HD4 [nt-ms]	8.90937e-13	1.50629	240	sld	12.0502
oleoyl ethanolamide	Lipids	Endocannabinoid	Metabolon HD4 [nt-ms]	1.14109e-12	-1.50341	120	oltt	11.9427
glycochenodeoxycholate glucuronide (1)	Lipids	Primary Bile Acid Metabolism	Metabolon HD4 [nt-ms]	1.06937e-22	1.4991	180	oltt	21.9709
phytanate	Xenobiotics	Food Component/Plant	Metabolon HD4 [nt-ms]	1.9446e-21	-1.47925	120	sld	20.7112
taurolithocholate 3-sulfate	Lipids	Secondary Bile Acid Metabolism	Metabolon HD4 [nt-ms]	1.90076e-17	1.47888	240	oltt	16.7211
2-hydroxydecanoate	Lipids	Fatty Acid, Monohydroxy	Metabolon HD4 [nt-ms]	1.71942e-20	1.47804	60	sld	19.7646
octanoylcarnitine	Lipids	Fatty Acid Metabolism(Acyl Carnitine)	Metabolon HD4 [nt-ms]	1.42051e-30	-1.47746	120	sld	29.8476
glycodeoxycholate sulfate	Lipids	Secondary Bile Acid Metabolism	Metabolon HD4 [nt-ms]	2.06934e-14	1.4744	180	oltt	13.6842
taurochenodeoxycholate	Lipids	Primary Bile Acid Metabolism	Metabolon HD4 [nt-ms]	6.11692e-06	1.47323	30	ogtt	5.21347
1-oleoyl-GPE (18:1)	Lipids	Lysolipid	Metabolon HD4 [nt-ms]	7.16036e-51	1.46887	240	oltt	50.1451
1-oleoyl-GPE (18:1)	Lipids	Lysolipid	Metabolon HD4 [nt-ms]	7.16036e-51	1.46887	240	oltt	50.1451
dopamine sulfate (2)	Amino Acids	Phenylalanine and Tyrosine Metabolism	Metabolon HD4 [nt-ms]	4.58276e-29	1.46715	180	sld	28.3389
3-hydroxy-3-methylglutarate	Lipids	Mevalonate Metabolism	Metabolon HD4 [nt-ms]	1.17105e-31	1.46467	60	sld	30.9314
caffeine	Xenobiotics	Xanthine Metabolism	Metabolon HD4 [nt-ms]	3.01241e-26	1.46209	120	oltt	25.5211
glycochenodeoxycholate glucuronide (1)	Lipids	Primary Bile Acid Metabolism	Metabolon HD4 [nt-ms]	1.06937e-22	1.45886	120	oltt	21.9709
3,7-dimethylurate	Xenobiotics	Xanthine Metabolism	Metabolon HD4 [nt-ms]	2.05217e-25	1.45631	180	sld	24.6878
3-hydroxybutyrate (BHBA)	Lipids	Ketone Bodies	Metabolon HD4 [nt-ms]	2.91329e-12	-1.45391	45	ogtt	11.5356
glycodeoxycholate sulfate	Lipids	Secondary Bile Acid Metabolism	Metabolon HD4 [nt-ms]	2.06934e-14	1.44657	120	oltt	13.6842
3-hydroxybutyrate (BHBA)	Lipids	Ketone Bodies	Metabolon HD4 [nt-ms]	2.91329e-12	-1.44289	180	ogtt	11.5356
3-hydroxydecanoate	Lipids	Fatty Acid, Monohydroxy	Metabolon HD4 [nt-ms]	1.12799e-15	-1.43977	120	ogtt	14.9477
glycocholate	Lipids	Primary Bile Acid Metabolism	Metabolon HD4 [nt-ms]	4.1149e-08	1.43794	30	ogtt	7.38564
caffeine	Xenobiotics	Xanthine Metabolism	Metabolon HD4 [nt-ms]	9.04162e-07	1.43681	120	sld	6.04375
laurate (12:0)	Lipids	Medium Chain Fatty Acid	Metabolon HD4 [nt-ms]	2.45196e-21	-1.43619	120	sld	20.6105
glycochenodeoxycholate glucuronide (1)	Lipids	Primary Bile Acid Metabolism	Metabolon HD4 [nt-ms]	1.54401e-18	1.43147	240	sld	17.8113
ursodeoxycholate	Lipids	Secondary Bile Acid Metabolism	Metabolon HD4 [nt-ms]	3.68938e-06	1.42631	180	oltt	5.43305
3-hydroxydecanoate	Lipids	Fatty Acid, Monohydroxy	Metabolon HD4 [nt-ms]	1.12799e-15	-1.41917	90	ogtt	14.9477
glycochenodeoxycholate glucuronide (1)	Lipids	Primary Bile Acid Metabolism	Metabolon HD4 [nt-ms]	1.54401e-18	1.41726	180	sld	17.8113
lanthionine	Xenobiotics	Chemical	Metabolon HD4 [nt-ms]	9.86679e-30	1.41523	240	sld	29.0058
glycohyocholate	Lipids	Secondary Bile Acid Metabolism	Metabolon HD4 [nt-ms]	7.97472e-10	1.41394	120	oltt	9.09828
taurolithocholate 3-sulfate	Lipids	Secondary Bile Acid Metabolism	Metabolon HD4 [nt-ms]	8.68934e-14	1.40996	180	sld	13.061
glycochenodeoxycholate glucuronide (1)	Lipids	Primary Bile Acid Metabolism	Metabolon HD4 [nt-ms]	1.06937e-22	1.4088	240	oltt	21.9709
13-HODE + 9-HODE	Lipids	Fatty Acid, Monohydroxy	Metabolon HD4 [nt-ms]	1.3771e-05	-1.40693	180	oltt	4.86103
15-methylpalmitate	Lipids	Fatty Acid, Branched	Metabolon HD4 [nt-ms]	1.6226e-26	-1.40159	240	oltt	25.7898
caffeine	Xenobiotics	Xanthine Metabolism	Metabolon HD4 [nt-ms]	9.04162e-07	1.39721	180	sld	6.04375
5-dodecenoate (12:1n7)	Lipids	Medium Chain Fatty Acid	Metabolon HD4 [nt-ms]	6.60672e-19	-1.39638	180	oltt	18.18
taurolithocholate 3-sulfate	Lipids	Secondary Bile Acid Metabolism	Metabolon HD4 [nt-ms]	1.90076e-17	1.38785	180	oltt	16.7211
glycolithocholate	Lipids	Secondary Bile Acid Metabolism	Metabolon HD4 [nt-ms]	4.7811e-12	1.38727	120	oltt	11.3205
13-HODE + 9-HODE	Lipids	Fatty Acid, Monohydroxy	Metabolon HD4 [nt-ms]	1.3771e-05	-1.38646	240	oltt	4.86103
laurate (12:0)	Lipids	Medium Chain Fatty Acid	Metabolon HD4 [nt-ms]	3.85548e-21	-1.38419	60	oltt	20.4139
DSGEGDFXAEGGGVR*	Peptides	Fibrinogen Cleavage Peptide	Metabolon HD4 [nt-ms]	9.46338e-07	1.37068	30	ogtt	6.02395
oleoyl ethanolamide	Lipids	Endocannabinoid	Metabolon HD4 [nt-ms]	1.14109e-12	-1.36823	90	oltt	11.9427
glycohyocholate	Lipids	Secondary Bile Acid Metabolism	Metabolon HD4 [nt-ms]	5.0127e-07	1.36812	120	sld	6.29993
insulin			In-house biochemistry [chem.]	1.64244e-33	1.36654	60	oltt	32.7845
laurate (12:0)	Lipids	Medium Chain Fatty Acid	Metabolon HD4 [nt-ms]	3.85548e-21	-1.36078	180	oltt	20.4139
octanoylcarnitine	Lipids	Fatty Acid Metabolism(Acyl Carnitine)	Metabolon HD4 [nt-ms]	1.42051e-30	-1.35933	180	sld	29.8476
dopamine sulfate (2)	Amino Acids	Phenylalanine and Tyrosine Metabolism	Metabolon HD4 [nt-ms]	4.58276e-29	1.35868	120	sld	28.3389
taurochenodeoxycholate	Lipids	Primary Bile Acid Metabolism	Metabolon HD4 [nt-ms]	6.11692e-06	1.34814	45	ogtt	5.21347
2-hydroxydecanoate	Lipids	Fatty Acid, Monohydroxy	Metabolon HD4 [nt-ms]	1.62747e-26	1.34347	180	oltt	25.7885
glycohyocholate	Lipids	Secondary Bile Acid Metabolism	Metabolon HD4 [nt-ms]	7.97472e-10	1.34265	240	oltt	9.09828
caffeine	Xenobiotics	Xanthine Metabolism	Metabolon HD4 [nt-ms]	3.01241e-26	1.33294	180	oltt	25.5211
dopamine sulfate (2)	Amino Acids	Phenylalanine and Tyrosine Metabolism	Metabolon HD4 [nt-ms]	4.58276e-29	1.33163	240	sld	28.3389
15-methylpalmitate	Lipids	Fatty Acid, Branched	Metabolon HD4 [nt-ms]	1.09749e-12	-1.33113	120	sld	11.9596
insulin			In-house biochemistry [chem.]	3.82044e-23	1.3307	120	ogtt	22.4179
cinnamoylglycine	Xenobiotics	Food Component/Plant	Metabolon HD4 [nt-ms]	8.8547e-13	-1.32438	120	oltt	12.0528
isovalerylglycine	Amino Acids	Leucine, Isoleucine and Valine Metabolism	Metabolon HD4 [nt-ms]	1.35596e-32	1.31981	120	oltt	31.8678
taurolithocholate 3-sulfate	Lipids	Secondary Bile Acid Metabolism	Metabolon HD4 [nt-ms]	8.68934e-14	1.31676	240	sld	13.061
deoxycholate	Lipids	Secondary Bile Acid Metabolism	Metabolon HD4 [nt-ms]	7.0953e-07	1.31637	90	oltt	6.14903
caffeine	Xenobiotics	Xanthine Metabolism	Metabolon HD4 [nt-ms]	3.01241e-26	1.31486	90	oltt	25.5211
3-hydroxy-3-methylglutarate	Lipids	Mevalonate Metabolism	Metabolon HD4 [nt-ms]	1.90567e-40	1.31344	90	oltt	39.72
glycodeoxycholate sulfate	Lipids	Secondary Bile Acid Metabolism	Metabolon HD4 [nt-ms]	7.4331e-13	1.30302	180	sld	12.1288
3-hydroxylaurate	Lipids	Fatty Acid, Monohydroxy	Metabolon HD4 [nt-ms]	1.12789e-07	-1.30093	120	sld	6.94773
glycochenodeoxycholate glucuronide (1)	Lipids	Primary Bile Acid Metabolism	Metabolon HD4 [nt-ms]	1.06937e-22	1.29863	90	oltt	21.9709
taurolithocholate 3-sulfate	Lipids	Secondary Bile Acid Metabolism	Metabolon HD4 [nt-ms]	1.90076e-17	1.29763	90	oltt	16.7211
isovalerylglycine	Amino Acids	Leucine, Isoleucine and Valine Metabolism	Metabolon HD4 [nt-ms]	1.03776e-18	1.29445	180	sld	17.9839
cinnamoylglycine	Xenobiotics	Food Component/Plant	Metabolon HD4 [nt-ms]	8.8547e-13	-1.28948	180	oltt	12.0528
caffeine	Xenobiotics	Xanthine Metabolism	Metabolon HD4 [nt-ms]	9.04162e-07	1.28768	240	sld	6.04375
taurolithocholate 3-sulfate	Lipids	Secondary Bile Acid Metabolism	Metabolon HD4 [nt-ms]	8.68934e-14	1.28567	120	sld	13.061
15-methylpalmitate	Lipids	Fatty Acid, Branched	Metabolon HD4 [nt-ms]	2.21995e-13	-1.27803	90	ogtt	12.6537
2-linoleoyl-GPE (18:2)*	Lipids	Lysolipid	Metabolon HD4 [nt-ms]	1.20617e-24	1.27751	240	sld	23.9186
laurate (12:0)	Lipids	Medium Chain Fatty Acid	Metabolon HD4 [nt-ms]	3.34425e-14	-1.26936	90	ogtt	13.4757
decanoylcarnitine	Lipids	Fatty Acid Metabolism(Acyl Carnitine)	Metabolon HD4 [nt-ms]	2.1848e-13	-1.26893	90	ogtt	12.6606
5-dodecenoate (12:1n7)	Lipids	Medium Chain Fatty Acid	Metabolon HD4 [nt-ms]	1.06551e-18	-1.26511	60	sld	17.9724
glycochenodeoxycholate sulfate	Lipids	Primary Bile Acid Metabolism	Metabolon HD4 [nt-ms]	1.17591e-12	1.25842	240	oltt	11.9296
1-linoleoyl-GPE (18:2)*	Lipids	Lysolipid	Metabolon HD4 [nt-ms]	1.92728e-54	1.25505	180	sld	53.7151
1-linoleoyl-GPE (18:2)*	Lipids	Lysolipid	Metabolon HD4 [nt-ms]	1.92728e-54	1.25505	180	sld	53.7151
3-hydroxylaurate	Lipids	Fatty Acid, Monohydroxy	Metabolon HD4 [nt-ms]	6.21267e-09	-1.2539	60	ogtt	8.20672
2-linoleoyl-GPE (18:2)*	Lipids	Lysolipid	Metabolon HD4 [nt-ms]	1.20617e-24	1.25389	180	sld	23.9186
methionine sulfoxide	Amino Acids	Methionine, Cysteine, SAM and Taurine Metabolism	Metabolon HD4 [nt-ms]	6.8575e-23	1.25159	60	sld	22.1638
17-methylstearate	Lipids	Fatty Acid, Branched	Metabolon HD4 [nt-ms]	1.0175e-14	-1.25148	120	oltt	13.9925
cholate	Lipids	Primary Bile Acid Metabolism	Metabolon HD4 [nt-ms]	2.73904e-12	1.25051	90	oltt	11.5624
15-methylpalmitate	Lipids	Fatty Acid, Branched	Metabolon HD4 [nt-ms]	1.6226e-26	-1.24754	60	oltt	25.7898
glycolithocholate sulfate*	Lipids	Secondary Bile Acid Metabolism	Metabolon HD4 [nt-ms]	2.8997e-19	1.24721	90	oltt	18.5376
2-hydroxydecanoate	Lipids	Fatty Acid, Monohydroxy	Metabolon HD4 [nt-ms]	1.62747e-26	1.2414	90	oltt	25.7885
glycolithocholate	Lipids	Secondary Bile Acid Metabolism	Metabolon HD4 [nt-ms]	3.99021e-11	1.24121	180	sld	10.399
1-oleoyl-GPE (18:1)	Lipids	Lysolipid	Metabolon HD4 [nt-ms]	7.16036e-51	1.23717	180	oltt	50.1451
1-oleoyl-GPE (18:1)	Lipids	Lysolipid	Metabolon HD4 [nt-ms]	7.16036e-51	1.23717	180	oltt	50.1451
cinnamoylglycine	Xenobiotics	Food Component/Plant	Metabolon HD4 [nt-ms]	2.39854e-13	-1.23655	180	sld	12.6201
phytanate	Xenobiotics	Food Component/Plant	Metabolon HD4 [nt-ms]	6.9995e-17	-1.23546	240	oltt	16.1549
3-hydroxylaurate	Lipids	Fatty Acid, Monohydroxy	Metabolon HD4 [nt-ms]	6.21267e-09	-1.22956	45	ogtt	8.20672
azelate (nonanedioate)	Lipids	Fatty Acid, Dicarboxylate	Metabolon HD4 [nt-ms]	9.65684e-10	1.22604	90	oltt	9.01516
cortisol	Lipids	Steroid	Metabolon HD4 [nt-ms]	3.94259e-37	-1.22595	240	oltt	36.4042
decanoylcarnitine	Lipids	Fatty Acid Metabolism(Acyl Carnitine)	Metabolon HD4 [nt-ms]	2.1848e-13	-1.22365	120	ogtt	12.6606
1-linoleoyl-GPE (18:2)*	Lipids	Lysolipid	Metabolon HD4 [nt-ms]	1.92728e-54	1.22361	240	sld	53.7151
1-linoleoyl-GPE (18:2)*	Lipids	Lysolipid	Metabolon HD4 [nt-ms]	1.92728e-54	1.22361	240	sld	53.7151
glycolithocholate sulfate*	Lipids	Secondary Bile Acid Metabolism	Metabolon HD4 [nt-ms]	2.8997e-19	1.22236	180	oltt	18.5376
glycohyocholate	Lipids	Secondary Bile Acid Metabolism	Metabolon HD4 [nt-ms]	5.0127e-07	1.22234	240	sld	6.29993
glycodeoxycholate sulfate	Lipids	Secondary Bile Acid Metabolism	Metabolon HD4 [nt-ms]	7.4331e-13	1.22225	240	sld	12.1288
deoxycholate	Lipids	Secondary Bile Acid Metabolism	Metabolon HD4 [nt-ms]	7.0953e-07	1.22177	120	oltt	6.14903
glycochenodeoxycholate sulfate	Lipids	Primary Bile Acid Metabolism	Metabolon HD4 [nt-ms]	1.17591e-12	1.22152	180	oltt	11.9296
cinnamoylglycine	Xenobiotics	Food Component/Plant	Metabolon HD4 [nt-ms]	8.8547e-13	-1.22064	90	oltt	12.0528
laurate (12:0)	Lipids	Medium Chain Fatty Acid	Metabolon HD4 [nt-ms]	2.45196e-21	-1.22054	180	sld	20.6105
laurate (12:0)	Lipids	Medium Chain Fatty Acid	Metabolon HD4 [nt-ms]	3.34425e-14	-1.22028	120	ogtt	13.4757
glycochenodeoxycholate sulfate	Lipids	Primary Bile Acid Metabolism	Metabolon HD4 [nt-ms]	1.17591e-12	1.21772	120	oltt	11.9296
pristanate	Lipids	Fatty Acid, Branched	Metabolon HD4 [nt-ms]	2.86011e-10	-1.21627	120	sld	9.54362
laurate (12:0)	Lipids	Medium Chain Fatty Acid	Metabolon HD4 [nt-ms]	2.45196e-21	-1.21403	60	sld	20.6105
3-hydroxypyridine sulfate	Xenobiotics	Chemical	Metabolon HD4 [nt-ms]	3.6952e-24	1.21368	90	oltt	23.4324
13-HODE + 9-HODE	Lipids	Fatty Acid, Monohydroxy	Metabolon HD4 [nt-ms]	1.3771e-05	-1.21252	30	oltt	4.86103
glycolithocholate sulfate*	Lipids	Secondary Bile Acid Metabolism	Metabolon HD4 [nt-ms]	7.41433e-09	1.20591	180	sld	8.12993
hydantoin-5-propionic acid	Amino Acids	Histidine Metabolism	Metabolon HD4 [nt-ms]	2.59003e-11	1.20393	120	sld	10.5867
phytanate	Xenobiotics	Food Component/Plant	Metabolon HD4 [nt-ms]	1.9446e-21	-1.20246	240	sld	20.7112
17-methylstearate	Lipids	Fatty Acid, Branched	Metabolon HD4 [nt-ms]	1.0175e-14	-1.19808	180	oltt	13.9925
N-palmitoyl glycine	Lipids	Fatty Acid Metabolism(Acyl Glycine)	Metabolon HD4 [nt-ms]	1.61149e-13	-1.19729	180	oltt	12.7928
N-formylphenylalanine	Amino Acids	Phenylalanine and Tyrosine Metabolism	Metabolon HD4 [nt-ms]	2.84079e-08	1.19508	120	sld	7.54656
5-dodecenoate (12:1n7)	Lipids	Medium Chain Fatty Acid	Metabolon HD4 [nt-ms]	6.60672e-19	-1.19414	60	oltt	18.18
5-dodecenoate (12:1n7)	Lipids	Medium Chain Fatty Acid	Metabolon HD4 [nt-ms]	3.12971e-16	-1.19375	60	ogtt	15.5045
caffeine	Xenobiotics	Xanthine Metabolism	Metabolon HD4 [nt-ms]	3.01241e-26	1.19286	240	oltt	25.5211
3-hydroxylaurate	Lipids	Fatty Acid, Monohydroxy	Metabolon HD4 [nt-ms]	1.12789e-07	-1.19242	180	sld	6.94773
caprate (10:0)	Lipids	Medium Chain Fatty Acid	Metabolon HD4 [nt-ms]	3.10444e-17	-1.19147	120	oltt	16.508
fructose	Carbohydrates	Fructose, Mannose and Galactose Metabolism	Metabolon HD4 [nt-ms]	2.42628e-14	1.18622	90	oltt	13.6151
phytanate	Xenobiotics	Food Component/Plant	Metabolon HD4 [nt-ms]	6.9995e-17	-1.18552	180	oltt	16.1549
2-oleoyl-GPE (18:1)*	Lipids	Lysolipid	Metabolon HD4 [nt-ms]	1.06068e-21	1.18461	180	sld	20.9744
2-hydroxydecanoate	Lipids	Fatty Acid, Monohydroxy	Metabolon HD4 [nt-ms]	1.71942e-20	1.18148	120	sld	19.7646
glycocholate	Lipids	Primary Bile Acid Metabolism	Metabolon HD4 [nt-ms]	4.1149e-08	1.18109	45	ogtt	7.38564
3-hydroxylaurate	Lipids	Fatty Acid, Monohydroxy	Metabolon HD4 [nt-ms]	6.21267e-09	-1.17968	180	ogtt	8.20672
5-dodecenoate (12:1n7)	Lipids	Medium Chain Fatty Acid	Metabolon HD4 [nt-ms]	3.12971e-16	-1.17722	45	ogtt	15.5045
cinnamoylglycine	Xenobiotics	Food Component/Plant	Metabolon HD4 [nt-ms]	2.39854e-13	-1.17686	120	sld	12.6201
methionine sulfoxide	Amino Acids	Methionine, Cysteine, SAM and Taurine Metabolism	Metabolon HD4 [nt-ms]	6.8575e-23	1.17489	240	sld	22.1638
glycocholate	Lipids	Primary Bile Acid Metabolism	Metabolon HD4 [nt-ms]	4.1149e-08	1.17462	90	ogtt	7.38564
tyramine O-sulfate	Amino Acids	Phenylalanine and Tyrosine Metabolism	Metabolon HD4 [nt-ms]	6.95469e-15	1.17243	180	sld	14.1577
DSGEGDFXAEGGGVR*	Peptides	Fibrinogen Cleavage Peptide	Metabolon HD4 [nt-ms]	9.46338e-07	1.16975	90	ogtt	6.02395
glycolithocholate sulfate*	Lipids	Secondary Bile Acid Metabolism	Metabolon HD4 [nt-ms]	7.41433e-09	1.16877	120	sld	8.12993
glycochenodeoxycholate sulfate	Lipids	Primary Bile Acid Metabolism	Metabolon HD4 [nt-ms]	2.17538e-10	1.16624	240	sld	9.66247
glycochenodeoxycholate	Lipids	Primary Bile Acid Metabolism	Metabolon HD4 [nt-ms]	1.47008e-06	1.16508	90	ogtt	5.83266
tyramine O-sulfate	Amino Acids	Phenylalanine and Tyrosine Metabolism	Metabolon HD4 [nt-ms]	6.95469e-15	1.16414	120	sld	14.1577
glycolithocholate	Lipids	Secondary Bile Acid Metabolism	Metabolon HD4 [nt-ms]	4.7811e-12	1.16274	240	oltt	11.3205
gamma-glutamylmethionine	Peptides	Gamma-glutamyl Amino Acid	Metabolon HD4 [nt-ms]	2.45866e-13	1.16225	120	sld	12.6093
3-hydroxypyridine sulfate	Xenobiotics	Chemical	Metabolon HD4 [nt-ms]	3.6952e-24	1.16134	180	oltt	23.4324
phytanate	Xenobiotics	Food Component/Plant	Metabolon HD4 [nt-ms]	8.82326e-16	-1.16076	180	ogtt	15.0544
3-hydroxy-3-methylglutarate	Lipids	Mevalonate Metabolism	Metabolon HD4 [nt-ms]	1.90567e-40	1.1566	180	oltt	39.72
3-hydroxybutyrate (BHBA)	Lipids	Ketone Bodies	Metabolon HD4 [nt-ms]	1.4443e-12	-1.15615	180	oltt	11.8403
oleoyl ethanolamide	Lipids	Endocannabinoid	Metabolon HD4 [nt-ms]	1.14109e-12	-1.15172	240	oltt	11.9427
1-oleoyl-GPE (18:1)	Lipids	Lysolipid	Metabolon HD4 [nt-ms]	4.91494e-67	1.15113	120	sld	66.3085
1-oleoyl-GPE (18:1)	Lipids	Lysolipid	Metabolon HD4 [nt-ms]	4.91494e-67	1.15113	120	sld	66.3085
glycoursodeoxycholate	Lipids	Secondary Bile Acid Metabolism	Metabolon HD4 [nt-ms]	5.83359e-20	1.1459	30	oltt	19.2341
O-acetylhomoserine	Amino Acids	Glycine, Serine and Threonine Metabolism	Metabolon HD4 [nt-ms]	1.55181e-32	-1.14534	240	ogtt	31.8092
N-formylphenylalanine	Amino Acids	Phenylalanine and Tyrosine Metabolism	Metabolon HD4 [nt-ms]	2.84079e-08	1.13838	180	sld	7.54656
myristoleoylcarnitine*	Lipids	Fatty Acid Metabolism(Acyl Carnitine)	Metabolon HD4 [nt-ms]	1.4256e-25	-1.13494	120	sld	24.846
taurochenodeoxycholate	Lipids	Primary Bile Acid Metabolism	Metabolon HD4 [nt-ms]	6.11692e-06	1.13372	90	ogtt	5.21347
7-methylxanthine	Xenobiotics	Xanthine Metabolism	Metabolon HD4 [nt-ms]	7.8671e-47	1.13253	60	sld	46.1042
7-methylxanthine	Xenobiotics	Xanthine Metabolism	Metabolon HD4 [nt-ms]	7.8671e-47	1.13253	60	sld	46.1042
taurochenodeoxycholate	Lipids	Primary Bile Acid Metabolism	Metabolon HD4 [nt-ms]	6.11692e-06	1.13052	60	ogtt	5.21347
4-hydroxyphenylpyruvate	Amino Acids	Phenylalanine and Tyrosine Metabolism	Metabolon HD4 [nt-ms]	4.17851e-09	1.12918	120	sld	8.37898
cholate	Lipids	Primary Bile Acid Metabolism	Metabolon HD4 [nt-ms]	4.58188e-06	-1.12628	240	ogtt	5.33896
laurylcarnitine	Lipids	Fatty Acid Metabolism(Acyl Carnitine)	Metabolon HD4 [nt-ms]	1.55537e-14	-1.12554	120	ogtt	13.8082
3-hydroxydecanoate	Lipids	Fatty Acid, Monohydroxy	Metabolon HD4 [nt-ms]	1.12799e-15	-1.12467	60	ogtt	14.9477
glycochenodeoxycholate sulfate	Lipids	Primary Bile Acid Metabolism	Metabolon HD4 [nt-ms]	2.17538e-10	1.12385	180	sld	9.66247
cholate	Lipids	Primary Bile Acid Metabolism	Metabolon HD4 [nt-ms]	2.73904e-12	1.12287	120	oltt	11.5624
cinnamoylglycine	Xenobiotics	Food Component/Plant	Metabolon HD4 [nt-ms]	3.08573e-08	-1.12208	120	ogtt	7.51064
glycochenodeoxycholate	Lipids	Primary Bile Acid Metabolism	Metabolon HD4 [nt-ms]	1.47008e-06	1.12009	30	ogtt	5.83266
3-hydroxyoctanoate	Lipids	Fatty Acid, Monohydroxy	Metabolon HD4 [nt-ms]	2.35383e-13	-1.1179	120	ogtt	12.6282
glycolithocholate	Lipids	Secondary Bile Acid Metabolism	Metabolon HD4 [nt-ms]	4.7811e-12	1.1176	180	oltt	11.3205
O-acetylhomoserine	Amino Acids	Glycine, Serine and Threonine Metabolism	Metabolon HD4 [nt-ms]	2.49438e-24	-1.11682	240	sld	23.603
laurate (12:0)	Lipids	Medium Chain Fatty Acid	Metabolon HD4 [nt-ms]	3.85548e-21	-1.11666	30	oltt	20.4139
3-hydroxybutyrate (BHBA)	Lipids	Ketone Bodies	Metabolon HD4 [nt-ms]	1.4443e-12	-1.11664	60	oltt	11.8403
palmitoyl ethanolamide	Lipids	Endocannabinoid	Metabolon HD4 [nt-ms]	4.2702e-13	-1.11351	120	oltt	12.3696
lanthionine	Xenobiotics	Chemical	Metabolon HD4 [nt-ms]	9.86679e-30	1.11306	180	sld	29.0058
mannose	Carbohydrates	Fructose, Mannose and Galactose Metabolism	Metabolon HD4 [nt-ms]	1.87388e-35	-1.112	120	ogtt	34.7273
isovalerylglycine	Amino Acids	Leucine, Isoleucine and Valine Metabolism	Metabolon HD4 [nt-ms]	1.35596e-32	1.10749	90	oltt	31.8678
azelate (nonanedioate)	Lipids	Fatty Acid, Dicarboxylate	Metabolon HD4 [nt-ms]	9.65684e-10	1.10413	120	oltt	9.01516
glycochenodeoxycholate	Lipids	Primary Bile Acid Metabolism	Metabolon HD4 [nt-ms]	1.47008e-06	1.10067	45	ogtt	5.83266
15-methylpalmitate	Lipids	Fatty Acid, Branched	Metabolon HD4 [nt-ms]	1.09749e-12	-1.0994	180	sld	11.9596
glycocholate	Lipids	Primary Bile Acid Metabolism	Metabolon HD4 [nt-ms]	4.1149e-08	1.09778	60	ogtt	7.38564
caprate (10:0)	Lipids	Medium Chain Fatty Acid	Metabolon HD4 [nt-ms]	2.15258e-07	-1.09538	120	ogtt	6.66704
15-methylpalmitate	Lipids	Fatty Acid, Branched	Metabolon HD4 [nt-ms]	2.21995e-13	-1.09466	120	ogtt	12.6537
2-hydroxydecanoate	Lipids	Fatty Acid, Monohydroxy	Metabolon HD4 [nt-ms]	1.62747e-26	1.09424	60	oltt	25.7885
3,7-dimethylurate	Xenobiotics	Xanthine Metabolism	Metabolon HD4 [nt-ms]	2.05217e-25	1.09263	120	sld	24.6878
isovalerylglycine	Amino Acids	Leucine, Isoleucine and Valine Metabolism	Metabolon HD4 [nt-ms]	1.35596e-32	1.09119	180	oltt	31.8678
2-hydroxyoctanoate	Lipids	Fatty Acid, Monohydroxy	Metabolon HD4 [nt-ms]	3.44306e-18	1.09116	180	sld	17.4631
2-hydroxydecanoate	Lipids	Fatty Acid, Monohydroxy	Metabolon HD4 [nt-ms]	1.62747e-26	1.08376	120	oltt	25.7885
palmitoyl ethanolamide	Lipids	Endocannabinoid	Metabolon HD4 [nt-ms]	4.2702e-13	-1.08027	180	oltt	12.3696
glycohyocholate	Lipids	Secondary Bile Acid Metabolism	Metabolon HD4 [nt-ms]	7.97472e-10	1.07652	60	oltt	9.09828
insulin			In-house biochemistry [chem.]	1.64244e-33	1.06545	30	oltt	32.7845
2-hydroxydecanoate	Lipids	Fatty Acid, Monohydroxy	Metabolon HD4 [nt-ms]	1.71942e-20	1.05784	180	sld	19.7646
octanoylcarnitine	Lipids	Fatty Acid Metabolism(Acyl Carnitine)	Metabolon HD4 [nt-ms]	6.06297e-11	-1.0575	90	ogtt	10.2173
fructose	Carbohydrates	Fructose, Mannose and Galactose Metabolism	Metabolon HD4 [nt-ms]	2.42628e-14	1.05708	120	oltt	13.6151
3-hydroxypyridine sulfate	Xenobiotics	Chemical	Metabolon HD4 [nt-ms]	3.36551e-10	1.05516	120	sld	9.47295
1-linoleoyl-GPE (18:2)*	Lipids	Lysolipid	Metabolon HD4 [nt-ms]	1.92728e-54	1.05325	120	sld	53.7151
1-linoleoyl-GPE (18:2)*	Lipids	Lysolipid	Metabolon HD4 [nt-ms]	1.92728e-54	1.05325	120	sld	53.7151
myristoleoylcarnitine*	Lipids	Fatty Acid Metabolism(Acyl Carnitine)	Metabolon HD4 [nt-ms]	1.06685e-13	-1.05251	120	ogtt	12.9719
glycolithocholate sulfate*	Lipids	Secondary Bile Acid Metabolism	Metabolon HD4 [nt-ms]	2.8997e-19	1.05094	240	oltt	18.5376
caprate (10:0)	Lipids	Medium Chain Fatty Acid	Metabolon HD4 [nt-ms]	2.15258e-07	-1.0493	90	ogtt	6.66704
17-methylstearate	Lipids	Fatty Acid, Branched	Metabolon HD4 [nt-ms]	1.0175e-14	-1.04687	240	oltt	13.9925
uridine	Nucleotide	Pyrimidine Metabolism, Uracil containing	Metabolon HD4 [nt-ms]	1.88084e-48	-1.04584	180	sld	47.7256
uridine	Nucleotide	Pyrimidine Metabolism, Uracil containing	Metabolon HD4 [nt-ms]	1.88084e-48	-1.04584	180	sld	47.7256
17-methylstearate	Lipids	Fatty Acid, Branched	Metabolon HD4 [nt-ms]	2.07052e-09	-1.0449	120	sld	8.68392
3-hydroxydecanoate	Lipids	Fatty Acid, Monohydroxy	Metabolon HD4 [nt-ms]	1.12799e-15	-1.04461	180	ogtt	14.9477
ursodeoxycholate	Lipids	Secondary Bile Acid Metabolism	Metabolon HD4 [nt-ms]	3.68938e-06	1.04336	240	oltt	5.43305
N-palmitoyl glycine	Lipids	Fatty Acid Metabolism(Acyl Glycine)	Metabolon HD4 [nt-ms]	1.61149e-13	-1.04155	240	oltt	12.7928
2-hydroxyoctanoate	Lipids	Fatty Acid, Monohydroxy	Metabolon HD4 [nt-ms]	3.44306e-18	1.04122	240	sld	17.4631
2-hydroxyoctanoate	Lipids	Fatty Acid, Monohydroxy	Metabolon HD4 [nt-ms]	2.07939e-25	1.03875	240	oltt	24.6821
2-hydroxydecanoate	Lipids	Fatty Acid, Monohydroxy	Metabolon HD4 [nt-ms]	1.71942e-20	1.03665	240	sld	19.7646
hydantoin-5-propionic acid	Amino Acids	Histidine Metabolism	Metabolon HD4 [nt-ms]	2.59003e-11	1.03595	180	sld	10.5867
17-methylstearate	Lipids	Fatty Acid, Branched	Metabolon HD4 [nt-ms]	1.0175e-14	-1.03146	90	oltt	13.9925
glycerol	Lipids	Glycerolipid Metabolism	Metabolon HD4 [nt-ms]	1.48582e-05	-1.0292	90	ogtt	4.82803
dopamine sulfate (2)	Amino Acids	Phenylalanine and Tyrosine Metabolism	Metabolon HD4 [nt-ms]	1.32177e-80	1.02841	90	oltt	79.8788
dopamine sulfate (2)	Amino Acids	Phenylalanine and Tyrosine Metabolism	Metabolon HD4 [nt-ms]	1.32177e-80	1.02841	90	oltt	79.8788
glycodeoxycholate sulfate	Lipids	Secondary Bile Acid Metabolism	Metabolon HD4 [nt-ms]	7.4331e-13	1.02767	120	sld	12.1288
glycohyocholate	Lipids	Secondary Bile Acid Metabolism	Metabolon HD4 [nt-ms]	7.97472e-10	1.02697	180	oltt	9.09828
mannose	Carbohydrates	Fructose, Mannose and Galactose Metabolism	Metabolon HD4 [nt-ms]	1.87388e-35	-1.02557	90	ogtt	34.7273
phytanate	Xenobiotics	Food Component/Plant	Metabolon HD4 [nt-ms]	8.82326e-16	-1.02339	90	ogtt	15.0544
spermidine	Amino Acids	Polyamine Metabolism	Metabolon HD4 [nt-ms]	5.03709e-19	-1.01898	120	oltt	18.2978
3-hydroxylaurate	Lipids	Fatty Acid, Monohydroxy	Metabolon HD4 [nt-ms]	1.12789e-07	-1.01789	60	sld	6.94773
isovalerylglycine	Amino Acids	Leucine, Isoleucine and Valine Metabolism	Metabolon HD4 [nt-ms]	1.03776e-18	1.01757	60	sld	17.9839
octanoylcarnitine	Lipids	Fatty Acid Metabolism(Acyl Carnitine)	Metabolon HD4 [nt-ms]	6.06297e-11	-1.01539	120	ogtt	10.2173
laurylcarnitine	Lipids	Fatty Acid Metabolism(Acyl Carnitine)	Metabolon HD4 [nt-ms]	1.55537e-14	-1.01331	90	ogtt	13.8082
caprate (10:0)	Lipids	Medium Chain Fatty Acid	Metabolon HD4 [nt-ms]	3.10444e-17	-1.0133	90	oltt	16.508
pristanate	Lipids	Fatty Acid, Branched	Metabolon HD4 [nt-ms]	9.50483e-12	-1.0048	120	ogtt	11.0221
3-hydroxyoctanoate	Lipids	Fatty Acid, Monohydroxy	Metabolon HD4 [nt-ms]	2.35383e-13	-1.00382	90	ogtt	12.6282
uridine	Nucleotide	Pyrimidine Metabolism, Uracil containing	Metabolon HD4 [nt-ms]	1.88084e-48	-1.0028	240	sld	47.7256
uridine	Nucleotide	Pyrimidine Metabolism, Uracil containing	Metabolon HD4 [nt-ms]	1.88084e-48	-1.0028	240	sld	47.7256
caprate (10:0)	Lipids	Medium Chain Fatty Acid	Metabolon HD4 [nt-ms]	1.11468e-14	-1.00183	120	sld	13.9528
2-linoleoyl-GPE (18:2)*	Lipids	Lysolipid	Metabolon HD4 [nt-ms]	1.20617e-24	1.00018	120	sld	23.9186
1-oleoyl-GPE (18:1)	Lipids	Lysolipid	Metabolon HD4 [nt-ms]	7.16036e-51	0.978618	120	oltt	50.1451
pro-hydroxy-pro	Amino Acids	Urea cycle; Arginine and Proline Metabolism	Metabolon HD4 [nt-ms]	2.76502e-78	-0.911279	240	oltt	77.5583
2,3-dihydroxyisovalerate	Xenobiotics	Food Component/Plant	Metabolon HD4 [nt-ms]	1.02647e-44	0.896971	180	oltt	43.9887
2,3-dihydroxyisovalerate	Xenobiotics	Food Component/Plant	Metabolon HD4 [nt-ms]	1.02647e-44	0.791785	120	oltt	43.9887
homocitrulline	Amino Acids	Urea cycle; Arginine and Proline Metabolism	Metabolon HD4 [nt-ms]	2.68807e-45	0.786784	180	sld	44.5706
pro-hydroxy-pro	Amino Acids	Urea cycle; Arginine and Proline Metabolism	Metabolon HD4 [nt-ms]	2.76502e-78	-0.786081	180	oltt	77.5583
uridine	Nucleotide	Pyrimidine Metabolism, Uracil containing	Metabolon HD4 [nt-ms]	1.88084e-48	-0.745713	120	sld	47.7256
2,3-dihydroxyisovalerate	Xenobiotics	Food Component/Plant	Metabolon HD4 [nt-ms]	1.02647e-44	0.725888	240	oltt	43.9887
homocitrulline	Amino Acids	Urea cycle; Arginine and Proline Metabolism	Metabolon HD4 [nt-ms]	2.68807e-45	0.696747	240	sld	44.5706
homocitrulline	Amino Acids	Urea cycle; Arginine and Proline Metabolism	Metabolon HD4 [nt-ms]	2.68807e-45	0.658769	120	sld	44.5706
dopamine sulfate (2)	Amino Acids	Phenylalanine and Tyrosine Metabolism	Metabolon HD4 [nt-ms]	1.32177e-80	0.65417	60	oltt	79.8788
pro-hydroxy-pro	Amino Acids	Urea cycle; Arginine and Proline Metabolism	Metabolon HD4 [nt-ms]	2.76502e-78	-0.609074	120	oltt	77.5583
2,3-dihydroxyisovalerate	Xenobiotics	Food Component/Plant	Metabolon HD4 [nt-ms]	1.02647e-44	0.5224	90	oltt	43.9887
pro-hydroxy-pro	Amino Acids	Urea cycle; Arginine and Proline Metabolism	Metabolon HD4 [nt-ms]	2.76502e-78	-0.462789	90	oltt	77.5583
1-oleoyl-GPE (18:1)	Lipids	Lysolipid	Metabolon HD4 [nt-ms]	7.16036e-51	0.449442	90	oltt	50.1451
homocitrulline	Amino Acids	Urea cycle; Arginine and Proline Metabolism	Metabolon HD4 [nt-ms]	2.68807e-45	0.352589	60	sld	44.5706
1-linoleoyl-GPE (18:2)*	Lipids	Lysolipid	Metabolon HD4 [nt-ms]	1.92728e-54	0.283676	60	sld	53.7151
2,3-dihydroxyisovalerate	Xenobiotics	Food Component/Plant	Metabolon HD4 [nt-ms]	1.02647e-44	0.253648	60	oltt	43.9887
dopamine sulfate (2)	Amino Acids	Phenylalanine and Tyrosine Metabolism	Metabolon HD4 [nt-ms]	1.32177e-80	0.24947	30	oltt	79.8788
pro-hydroxy-pro	Amino Acids	Urea cycle; Arginine and Proline Metabolism	Metabolon HD4 [nt-ms]	2.76502e-78	-0.183737	60	oltt	77.5583
1-oleoyl-GPE (18:1)	Lipids	Lysolipid	Metabolon HD4 [nt-ms]	4.91494e-67	0.142711	60	sld	66.3085
pro-hydroxy-pro	Amino Acids	Urea cycle; Arginine and Proline Metabolism	Metabolon HD4 [nt-ms]	2.76502e-78	-0.0960762	30	oltt	77.5583
uridine	Nucleotide	Pyrimidine Metabolism, Uracil containing	Metabolon HD4 [nt-ms]	1.88084e-48	-0.0889185	60	sld	47.7256
2,3-dihydroxyisovalerate	Xenobiotics	Food Component/Plant	Metabolon HD4 [nt-ms]	1.02647e-44	0.0447604	30	oltt	43.9887
1-oleoyl-GPE (18:1)	Lipids	Lysolipid	Metabolon HD4 [nt-ms]	7.16036e-51	0.0354941	60	oltt	50.1451
1-oleoyl-GPE (18:1)	Lipids	Lysolipid	Metabolon HD4 [nt-ms]	7.16036e-51	-0.019804	30	oltt	50.1451
uridine	Nucleotide	Pyrimidine Metabolism, Uracil containing	Metabolon HD4 [nt-ms]	1.88084e-48	0	0	sld	47.7256
2,3-dihydroxyisovalerate	Xenobiotics	Food Component/Plant	Metabolon HD4 [nt-ms]	1.02647e-44	0	0	oltt	43.9887
7-methylxanthine	Xenobiotics	Xanthine Metabolism	Metabolon HD4 [nt-ms]	7.8671e-47	0	0	sld	46.1042
dopamine sulfate (2)	Amino Acids	Phenylalanine and Tyrosine Metabolism	Metabolon HD4 [nt-ms]	1.32177e-80	0	0	oltt	79.8788
homocitrulline	Amino Acids	Urea cycle; Arginine and Proline Metabolism	Metabolon HD4 [nt-ms]	2.68807e-45	0	0	sld	44.5706
pro-hydroxy-pro	Amino Acids	Urea cycle; Arginine and Proline Metabolism	Metabolon HD4 [nt-ms]	2.76502e-78	0	0	oltt	77.5583
1-linoleoyl-GPE (18:2)*	Lipids	Lysolipid	Metabolon HD4 [nt-ms]	1.92728e-54	0	0	sld	53.7151
1-oleoyl-GPE (18:1)	Lipids	Lysolipid	Metabolon HD4 [nt-ms]	4.91494e-67	0	0	sld	66.3085
1-oleoyl-GPE (18:1)	Lipids	Lysolipid	Metabolon HD4 [nt-ms]	7.16036e-51	0	0	oltt	50.1451

## Sheet: TABLE S4
Supplementary Table 4. Results of fuzzy c-means clustering of metabolites of the core postprandial response (including cluster membership scores); i.e., 89 metabolites significant (Bonferroni-adjusted significance threshold = 0.05/634 = 0.000079) in all three challenges
					membership_clust_1:8 describes the degree of membership ranged between 0-1; the membership indicates how well a metabolite is represented by the corresponding cluster
metabolite	super_pathway	sub_pathway	cluster	platform	membership_clust_1	membership_clust_2	membership_clust_3	membership_clust_4	membership_clust_5	membership_clust_6	membership_clust_7	membership_clust_8
2-hydroxy-3-methylvalerate	Amino Acids	Leucine, Isoleucine and Valine Metabolism	1	Metabolon HD4 [nt-ms]	0.522365	0.271224	0.00995956	0.004049	0.0015195	0.153369	0.0289157	0.00859832
3-aminoisobutyrate	Nucleotides	Pyrimidine Metabolism, Thymine containing	1	Metabolon HD4 [nt-ms]	0.456645	0.430782	0.00968729	0.00700404	0.00804176	0.0478712	0.0288217	0.0111473
3-hydroxylaurate	Lipids	Fatty Acid, Monohydroxy	1	Metabolon HD4 [nt-ms]	0.644199	0.353647	0.000140275	0.000119418	9.85784e-05	0.00143194	0.000194183	0.000168808
3-hydroxyoctanoate	Lipids	Fatty Acid, Monohydroxy	1	Metabolon HD4 [nt-ms]	0.755114	0.233245	0.000616253	0.000158733	0.000100396	0.0098849	0.000519198	0.000361458
alpha-hydroxyisocaproate	Amino Acids	Leucine, Isoleucine and Valine Metabolism	1	Metabolon HD4 [nt-ms]	0.537169	0.310966	0.00394077	0.00123407	0.000588582	0.13251	0.00867923	0.00491113
C10:1 (decenoylcarnitine)	Lipids	Medium chain Acylcarnitines	1	Biocrates p150 [t-ms]	0.956636	0.0398326	0.000252346	0.000175015	0.000168166	0.00210744	0.000493106	0.000335364
C12 (dodecanoylcarnitine)	Lipids	Medium chain Acylcarnitines	1	Biocrates p150 [t-ms]	0.979942	0.0190761	8.01854e-05	0.000117549	6.62041e-05	0.000441584	0.000176133	0.000100021
C14:1 (tetradecenoylcarnitine)	Lipids	Long Chain Acylcarnitines	1	Biocrates p150 [t-ms]	0.966891	0.0323781	4.36689e-05	3.24866e-05	1.62468e-05	0.000520998	7.10224e-05	4.59709e-05
C14:2 (tetradecadienylcarnitine)	Lipids	Long Chain Acylcarnitines	1	Biocrates p150 [t-ms]	0.989478	0.0103443	9.40376e-06	6.23183e-06	4.87741e-06	0.000129775	1.62116e-05	1.16343e-05
C18:1 (octadecenoylcarnitine)	Lipids	Long Chain Acylcarnitines	1	Biocrates p150 [t-ms]	0.68893	0.261289	0.00131366	0.00116426	0.00043663	0.0385862	0.00556911	0.00271133
C4:1-DC (fumarylcarnitine) and C6 (hexanoylcarnitine)	Lipids	Short Chain Acylcarnitines	1	Biocrates p150 [t-ms]	0.527485	0.464151	0.000334115	0.000676558	0.000457827	0.00505588	0.000804436	0.00103604
C8 (octanoylcarnitine)	Lipids	Long Chain Acylcarnitines	1	Biocrates p150 [t-ms]	0.954393	0.043805	0.000114549	0.000133613	0.000114898	0.000991616	0.000223642	0.000224088
cis-4-decenoyl carnitine	Lipids	Fatty Acid Metabolism(Acyl Carnitine)	1	Metabolon HD4 [nt-ms]	0.963954	0.0302352	0.000754917	0.000234821	0.000205024	0.00317143	0.00104626	0.000398371
decanoylcarnitine	Lipids	Fatty Acid Metabolism(Acyl Carnitine)	1	Metabolon HD4 [nt-ms]	0.980468	0.0180138	0.000157686	0.000112427	8.81525e-05	0.000732939	0.000302424	0.000124913
hexanoylcarnitine	Lipids	Fatty Acid Metabolism(Acyl Carnitine)	1	Metabolon HD4 [nt-ms]	0.909437	0.0894021	4.27059e-05	4.09971e-05	2.58911e-05	0.000836442	0.000128238	8.65074e-05
laurylcarnitine	Lipids	Fatty Acid Metabolism(Acyl Carnitine)	1	Metabolon HD4 [nt-ms]	0.971878	0.0250162	0.00034216	0.000260019	0.000178826	0.00132656	0.000771581	0.000226193
myristoleoylcarnitine*	Lipids	Fatty Acid Metabolism(Acyl Carnitine)	1	Metabolon HD4 [nt-ms]	0.994047	0.00585839	5.81926e-06	2.48133e-06	1.89592e-06	7.09495e-05	8.94795e-06	4.70944e-06
myristoylcarnitine	Lipids	Fatty Acid Metabolism(Acyl Carnitine)	1	Metabolon HD4 [nt-ms]	0.792445	0.19491	0.000578999	0.00104588	0.000652087	0.00597601	0.00344627	0.000945994
octanoylcarnitine	Lipids	Fatty Acid Metabolism(Acyl Carnitine)	1	Metabolon HD4 [nt-ms]	0.992894	0.00678271	2.94703e-05	2.29807e-05	1.6628e-05	0.000169854	5.89992e-05	2.53656e-05
oleoylcarnitine	Lipids	Fatty Acid Metabolism(Acyl Carnitine)	1	Metabolon HD4 [nt-ms]	0.833347	0.142834	0.000710541	0.000327336	0.000166157	0.0188513	0.00286034	0.000902455
1-methylnicotinamide	Cofactors and Vitamins	Nicotinate and Nicotinamide Metabolism	2	Metabolon HD4 [nt-ms]	0.12021	0.245578	0.103718	0.0750169	0.20328	0.133876	0.0522624	0.0660573
15-methylpalmitate	Lipids	Fatty Acid, Branched	2	Metabolon HD4 [nt-ms]	0.0161504	0.983055	2.85186e-05	5.25499e-05	5.21205e-05	0.000482057	9.41733e-05	8.47839e-05
16-hydroxypalmitate	Lipids	Fatty Acid, Monohydroxy	2	Metabolon HD4 [nt-ms]	0.00639674	0.993143	1.28437e-05	1.17634e-05	2.26382e-05	0.000350814	2.41758e-05	3.82656e-05
17-methylstearate	Lipids	Fatty Acid, Branched	2	Metabolon HD4 [nt-ms]	0.0680308	0.928073	0.000208692	0.000495421	0.000301721	0.00197933	0.000472922	0.000438091
3-hydroxymyristate	Lipids	Fatty Acid, Monohydroxy	2	Metabolon HD4 [nt-ms]	0.219765	0.778594	7.60999e-05	7.23656e-05	7.70347e-05	0.00111772	0.000163503	0.000134339
5-dodecenoate (12:1n7)	Lipids	Medium Chain Fatty Acid	2	Metabolon HD4 [nt-ms]	0.00199862	0.997971	1.01247e-06	1.19241e-06	1.74154e-06	2.16964e-05	2.03819e-06	2.65555e-06
acetylcarnitine	Lipids	Fatty Acid Metabolism(Acyl Carnitine)	2	Metabolon HD4 [nt-ms]	0.30916	0.676668	0.000452915	0.0005475	0.00029721	0.0109894	0.000838794	0.00104673
C14 (tetradecanoylcarnitine)	Lipids	Long Chain Acylcarnitines	2	Biocrates p150 [t-ms]	0.435211	0.525793	0.00152922	0.00790899	0.00360885	0.0140867	0.00631801	0.00554411
C16 (hexadecanoylcarnitine)	Lipids	Long Chain Acylcarnitines	2	Biocrates p150 [t-ms]	0.291067	0.463615	0.0072901	0.0688555	0.0194122	0.0595921	0.0582258	0.0319423
C2 (acetylcarnitine)	Lipids	Short Chain Acylcarnitines	2	Biocrates p150 [t-ms]	0.158575	0.833915	0.00025647	0.000377424	0.000236057	0.00553978	0.000384385	0.000715996
caprate (10:0)	Lipids	Medium Chain Fatty Acid	2	Metabolon HD4 [nt-ms]	0.00744392	0.992291	7.69888e-06	9.79691e-06	1.42163e-05	0.00019068	1.66301e-05	2.64644e-05
cinnamoylglycine	Xenobiotics	Food Component/Plant	2	Metabolon HD4 [nt-ms]	0.0854774	0.825629	0.00194593	0.00568232	0.0536013	0.0152231	0.00417461	0.00826673
glycerol	Lipids	Glycerolipid Metabolism	2	Metabolon HD4 [nt-ms]	0.0572482	0.939531	7.23282e-05	5.90811e-05	7.58439e-05	0.00265501	0.000159832	0.000198193
hexadecanedioate	Lipids	Fatty Acid, Dicarboxylate	2	Metabolon HD4 [nt-ms]	0.0286838	0.968795	8.95556e-05	6.16803e-05	8.39376e-05	0.0020156	0.000117112	0.000153133
laurate (12:0)	Lipids	Medium Chain Fatty Acid	2	Metabolon HD4 [nt-ms]	0.00231031	0.997467	6.16658e-06	8.20199e-06	1.43831e-05	0.000156903	1.44612e-05	2.25975e-05
mannose	Carbohydrates	Fructose, Mannose and Galactose Metabolism	2	Metabolon HD4 [nt-ms]	0.245541	0.285166	0.0234106	0.255288	0.0643524	0.0545328	0.033297	0.0384122
oleoyl ethanolamide	Lipids	Endocannabinoid	2	Metabolon HD4 [nt-ms]	0.047703	0.946975	0.000241941	0.000258661	0.000233847	0.00341728	0.000551581	0.000618412
palmitoyl ethanolamide	Lipids	Endocannabinoid	2	Metabolon HD4 [nt-ms]	0.125914	0.826618	0.00235935	0.00497819	0.00399861	0.0204948	0.00848523	0.0071519
phosphoethanolamine	Lipids	Phospholipid Metabolism	2	Metabolon HD4 [nt-ms]	0.115227	0.692815	0.0120171	0.00800737	0.0275635	0.0945173	0.0228774	0.0269745
phytanate	Xenobiotics	Food Component/Plant	2	Metabolon HD4 [nt-ms]	0.325916	0.472936	0.0144552	0.0689833	0.0273807	0.0364805	0.0335212	0.0203271
tetradecanedioate	Lipids	Fatty Acid, Dicarboxylate	2	Metabolon HD4 [nt-ms]	0.01792	0.979558	7.87056e-05	7.34589e-05	0.000119945	0.00192123	0.000144883	0.000183801
glycochenodeoxycholate	Lipids	Primary Bile Acid Metabolism	3	Metabolon HD4 [nt-ms]	7.42928e-06	8.79157e-06	0.999835	9.13516e-06	3.16718e-06	7.12013e-05	3.92082e-05	2.63951e-05
glycocholate	Lipids	Primary Bile Acid Metabolism	3	Metabolon HD4 [nt-ms]	0.000120383	0.000164049	0.997161	0.000224615	6.30558e-05	0.00112595	0.000558688	0.000582559
taurochenodeoxycholate	Lipids	Primary Bile Acid Metabolism	3	Metabolon HD4 [nt-ms]	0.00148685	0.0012233	0.990049	0.000872314	0.000418653	0.00291008	0.00221527	0.000824705
gluconate	Xenobiotics	Food Component/Plant	4	Metabolon HD4 [nt-ms]	0.00207247	0.00362677	0.00454109	0.968125	0.01061	0.00305731	0.00339934	0.0045681
glucose	Carbohydrates	Glycolysis, Gluconeogenesis, and Pyruvate Metabolism	4	Metabolon HD4 [nt-ms]	8.54433e-05	0.000134772	9.82707e-05	0.999014	0.000214862	0.000138768	0.00013265	0.000181718
H1 (hexose)	Carbohydrates	#N/A	4	Biocrates p150 [t-ms]	0.000479732	0.000766404	0.000494234	0.993081	0.00119119	0.000980924	0.00107671	0.00193007
insulin	Hormones	Hormones	4	In-house biochemistry [chem.]	0.00489026	0.00960741	0.0107091	0.86241	0.0296397	0.0180023	0.026023	0.0387187
3-hydroxypyridine sulfate	Xenobiotics	Chemical	5	Metabolon HD4 [nt-ms]	0.00549597	0.0227691	0.00416069	0.0140151	0.903146	0.0176721	0.0066823	0.0260588
3-methylhistidine	Amino Acids	Histidine Metabolism	5	Metabolon HD4 [nt-ms]	0.00164423	0.00342499	0.00175793	0.00851978	0.974914	0.0020455	0.00435455	0.00333938
caffeine	Xenobiotics	Xanthine Metabolism	5	Metabolon HD4 [nt-ms]	0.0469413	0.114308	0.0281053	0.105697	0.533922	0.0757716	0.0424137	0.0528412
hippurate	Xenobiotics	Benzoate Metabolism	5	Metabolon HD4 [nt-ms]	0.00290132	0.00636026	0.00238933	0.0105024	0.960446	0.00353275	0.00424383	0.00962382
N-acetylalliin	Xenobiotics	Food Component/Plant	5	Metabolon HD4 [nt-ms]	0.00129615	0.00277485	0.000715998	0.00709288	0.984064	0.00108093	0.00155215	0.00142303
1-linoleoyl-GPE (18:2)*	Lipids	Lysolipid	6	Metabolon HD4 [nt-ms]	0.0180615	0.0396345	0.0179051	0.00450591	0.00402573	0.79599	0.04209	0.0777877
2-hydroxydecanoate	Lipids	Fatty Acid, Monohydroxy	6	Metabolon HD4 [nt-ms]	0.0105218	0.0124829	0.0186367	0.00106646	0.000443254	0.911976	0.0177574	0.0271158
3-methyl-2-oxovalerate	Amino Acids	Leucine, Isoleucine and Valine Metabolism	6	Metabolon HD4 [nt-ms]	0.180093	0.138677	0.00397485	0.00319703	0.000822954	0.603042	0.0404529	0.0297407
7-methylxanthine	Xenobiotics	Xanthine Metabolism	6	Metabolon HD4 [nt-ms]	0.098122	0.11238	0.099354	0.0103939	0.00334381	0.565679	0.045361	0.0653666
dopamine sulfate (2)	Amino Acids	Phenylalanine and Tyrosine Metabolism	6	Metabolon HD4 [nt-ms]	0.00974482	0.0179052	0.0288194	0.014151	0.0214636	0.482198	0.11175	0.313968
gamma-glutamyltyrosine	Peptides	Gamma-glutamyl Amino Acid	6	Metabolon HD4 [nt-ms]	0.0113519	0.0144112	0.019418	0.00797169	0.00633889	0.378572	0.315585	0.246351
hydantoin-5-propionic acid	Amino Acids	Histidine Metabolism	6	Metabolon HD4 [nt-ms]	0.0280566	0.0870873	0.012243	0.00198271	0.00144647	0.839457	0.0115702	0.0181569
isoleucine	Amino Acids	Leucine, Isoleucine and Valine Metabolism	6	Metabolon HD4 [nt-ms]	0.00164328	0.0022004	0.00055169	0.000163509	5.04138e-05	0.961997	0.0240497	0.00934362
leucine	Amino Acids	Leucine, Isoleucine and Valine Metabolism	6	Metabolon HD4 [nt-ms]	0.00169707	0.00269018	0.000647606	0.000187147	7.16103e-05	0.954109	0.0298277	0.0107701
methionine sulfoxide	Amino Acids	Methionine, Cysteine, SAM and Taurine Metabolism	6	Metabolon HD4 [nt-ms]	0.00261963	0.00365274	0.0238559	0.0030639	0.00140116	0.57101	0.203939	0.190457
N-acetylglutamate	Amino Acids	Glutamate Metabolism	6	Metabolon HD4 [nt-ms]	0.0137452	0.0203335	0.00356789	0.00145226	0.000534249	0.930531	0.0106245	0.0192119
N-acetylleucine	Amino Acids	Leucine, Isoleucine and Valine Metabolism	6	Metabolon HD4 [nt-ms]	0.010129	0.0398524	0.00473184	0.00300905	0.00229098	0.857001	0.0137623	0.0692238
tyrosine	Amino Acids	Phenylalanine and Tyrosine Metabolism	6	Metabolon HD4 [nt-ms]	0.0041204	0.00631708	0.00756068	0.00232133	0.00123271	0.588151	0.250636	0.139661
valine	Amino Acids	Leucine, Isoleucine and Valine Metabolism	6	Metabolon HD4 [nt-ms]	0.00341077	0.00575421	0.00131215	0.000538884	0.000263174	0.902591	0.056946	0.0291842
arginine	Amino Acids	Urea cycle; Arginine and Proline Metabolism	7	Metabolon HD4 [nt-ms]	0.00173294	0.00262975	0.00520124	0.00264483	0.00261955	0.0178131	0.952308	0.0150501
asparagine	Amino Acids	Alanine and Aspartate Metabolism	7	Metabolon HD4 [nt-ms]	0.0015483	0.00139197	0.00481246	0.00127113	0.00045067	0.0231006	0.959347	0.00807836
cystathionine	Amino Acids	Methionine, Cysteine, SAM and Taurine Metabolism	7	Metabolon HD4 [nt-ms]	0.0147318	0.0211738	0.023608	0.00652484	0.00992178	0.280745	0.579833	0.0634615
dimethylarginine (SDMA + ADMA)	Amino Acids	Urea cycle; Arginine and Proline Metabolism	7	Metabolon HD4 [nt-ms]	0.0461689	0.036516	0.0105539	0.00368168	0.00198668	0.101294	0.786473	0.0133261
gamma-glutamylmethionine	Peptides	Gamma-glutamyl Amino Acid	7	Metabolon HD4 [nt-ms]	0.00161697	0.00140139	0.00317166	0.00163227	0.000394351	0.0417252	0.921442	0.0286163
methionine	Amino Acids	Methionine, Cysteine, SAM and Taurine Metabolism	7	Metabolon HD4 [nt-ms]	0.000202336	0.000214297	0.000356952	0.000186423	4.64432e-05	0.0112535	0.978319	0.00942064
ornithine	Amino Acids	Urea cycle; Arginine and Proline Metabolism	7	Metabolon HD4 [nt-ms]	0.0015358	0.00183229	0.00352285	0.0028869	0.00458486	0.01603	0.947933	0.0216743
phenylalanine	Amino Acids	Phenylalanine and Tyrosine Metabolism	7	Metabolon HD4 [nt-ms]	0.00627104	0.00463936	0.00495013	0.00072058	0.000267743	0.357324	0.606578	0.0192491
pro-hydroxy-pro	Amino Acids	Urea cycle; Arginine and Proline Metabolism	7	Metabolon HD4 [nt-ms]	0.104093	0.175557	0.0222752	0.126419	0.0632723	0.0779584	0.318997	0.111428
pyruvate	Carbohydrates	Glycolysis, Gluconeogenesis, and Pyruvate Metabolism	7	Metabolon HD4 [nt-ms]	0.0483483	0.0590335	0.0494601	0.236068	0.0264307	0.187583	0.283242	0.109835
threonine	Amino Acids	Glycine, Serine and Threonine Metabolism	7	Metabolon HD4 [nt-ms]	0.0012909	0.00167531	0.00135169	0.00198275	0.00274304	0.0104877	0.959516	0.0209526
tryptophan	Amino Acids	Tryptophan Metabolism	7	Metabolon HD4 [nt-ms]	0.00368135	0.00459943	0.0029441	0.00277972	0.00116497	0.0500929	0.896306	0.0384316
arginine	Amino Acids		8	Biocrates p150 [t-ms]	0.00332064	0.00814482	0.00897623	0.0247487	0.0238019	0.0239861	0.0380364	0.868985
C3 (propionylcarnitine)	Lipids	Short Chain Acylcarnitines	8	Biocrates p150 [t-ms]	0.0159346	0.0598017	0.0122792	0.054471	0.0629846	0.144279	0.0525299	0.59772
leucine or isoleucine	Amino Acids		8	Biocrates p150 [t-ms]	0.00130983	0.00308481	0.000769398	0.000573563	0.000200093	0.315187	0.0118193	0.667056
lysoPC a C18:2	Lipids	Glycerophospholipids	8	Biocrates p150 [t-ms]	0.0567143	0.190218	0.0248292	0.0326817	0.0583775	0.226093	0.0540474	0.357039
methionine	Amino Acids		8	Biocrates p150 [t-ms]	0.000285997	0.000469399	0.000597458	0.000842748	0.000231201	0.00932382	0.0172813	0.970968
ornithine	Amino Acids		8	Biocrates p150 [t-ms]	0.00308151	0.00566479	0.00732451	0.0201341	0.01958	0.0271578	0.0640354	0.853022
phenylalanine	Amino Acids		8	Biocrates p150 [t-ms]	0.00147347	0.0022802	0.00151941	0.000886287	0.00025551	0.0999992	0.0194566	0.874129
proline	Amino Acids		8	Biocrates p150 [t-ms]	0.000815036	0.00220907	0.0022068	0.00340908	0.00146455	0.0287588	0.00921329	0.951923
propionylcarnitine	Lipids	Fatty Acid Metabolism (also BCAA Metabolism)	8	Metabolon HD4 [nt-ms]	0.0105132	0.0323905	0.00723941	0.0191566	0.0235964	0.275165	0.223272	0.408667
tyrosine	Amino Acids		8	Biocrates p150 [t-ms]	0.000757023	0.00135641	0.00122326	0.00101466	0.00054484	0.0569261	0.0182887	0.919889
valine	Amino Acids		8	Biocrates p150 [t-ms]	0.00133046	0.00388691	0.000762766	0.00099516	0.000588775	0.0723746	0.00704078	0.913021

## Sheet: TABLE S5
Supplementary Table 5. Metabolites uniquely significant (Bonferroni-adjusted significance threshold = 0.05/634 = 0.000079) in only one challenge (unique_challenge)
Metabolite	super_pathway	sub_pathway	platform	unique_challenge
1,7-dimethylurate	Xenobiotics	Xanthine Metabolism	Metabolon HD4 [nt-ms]	ogtt
2-hydroxybutyrate/2-hydroxyisobutyrate	Amino Acids	Methionine, Cysteine, SAM and Taurine Metabolism	Metabolon HD4 [nt-ms]	ogtt
3-hydroxy-2-ethylpropionate	Amino Acids	Leucine, Isoleucine and Valine Metabolism	Metabolon HD4 [nt-ms]	ogtt
3-hydroxyhippurate	Xenobiotics	Benzoate Metabolism	Metabolon HD4 [nt-ms]	ogtt
3-methyl-2-oxobutyrate	Amino Acids	Leucine, Isoleucine and Valine Metabolism	Metabolon HD4 [nt-ms]	ogtt
3-phenylpropionate (hydrocinnamate)	Amino Acids	Phenylalanine and Tyrosine Metabolism	Metabolon HD4 [nt-ms]	ogtt
4-hydroxyhippurate	Xenobiotics	Benzoate Metabolism	Metabolon HD4 [nt-ms]	ogtt
beta-hydroxyisovalerate	Amino Acids	Leucine, Isoleucine and Valine Metabolism	Metabolon HD4 [nt-ms]	ogtt
butyrylcarnitine	Lipids	Fatty Acid Metabolism (also BCAA Metabolism)	Metabolon HD4 [nt-ms]	ogtt
C14:1-OH (hydroxytetradecenoylcarnitine)	Lipids	Long Chain Acylcarnitines	Biocrates p150 [t-ms]	ogtt
caprylate (8:0)	Lipids	Medium Chain Fatty Acid	Metabolon HD4 [nt-ms]	ogtt
creatine	Amino Acids	Creatine Metabolism	Metabolon HD4 [nt-ms]	ogtt
DSGEGDFXAEGGGVR*	Peptides	Fibrinogen Cleavage Peptide	Metabolon HD4 [nt-ms]	ogtt
ethylmalonate	Amino Acids	Leucine, Isoleucine and Valine Metabolism	Metabolon HD4 [nt-ms]	ogtt
gamma-glutamylglycine	Peptides	Gamma-glutamyl Amino Acid	Metabolon HD4 [nt-ms]	ogtt
gamma-glutamylhistidine	Peptides	Gamma-glutamyl Amino Acid	Metabolon HD4 [nt-ms]	ogtt
gamma-glutamyltryptophan	Peptides	Gamma-glutamyl Amino Acid	Metabolon HD4 [nt-ms]	ogtt
linoleoylcarnitine*	Lipids	Fatty Acid Metabolism(Acyl Carnitine)	Metabolon HD4 [nt-ms]	ogtt
octadecanedioate	Lipids	Fatty Acid, Dicarboxylate	Metabolon HD4 [nt-ms]	ogtt
paraxanthine	Xenobiotics	Xanthine Metabolism	Metabolon HD4 [nt-ms]	ogtt
phenylacetylcarnitine	Amino Acids	Phenylalanine and Tyrosine Metabolism	Metabolon HD4 [nt-ms]	ogtt
theophylline	Xenobiotics	Xanthine Metabolism	Metabolon HD4 [nt-ms]	ogtt
trans-4-hydroxyproline	Amino Acids	Urea cycle; Arginine and Proline Metabolism	Metabolon HD4 [nt-ms]	ogtt
trans-urocanate	Amino Acids	Histidine Metabolism	Metabolon HD4 [nt-ms]	ogtt
1-(1-enyl-oleoyl)-GPC (P-18:1)*	Lipids	Lysoplasmalogen	Metabolon HD4 [nt-ms]	oltt
1-(1-enyl-oleoyl)-GPE (P-18:1)*	Lipids	Lysoplasmalogen	Metabolon HD4 [nt-ms]	oltt
1-(1-enyl-palmitoyl)-GPC (P-16:0)*	Lipids	Lysoplasmalogen	Metabolon HD4 [nt-ms]	oltt
1-arachidonoyl-GPI (20:4)*	Lipids	Lysolipid	Metabolon HD4 [nt-ms]	oltt
1-docosahexaenoyl-GPE (22:6)*	Lipids	Lysolipid	Metabolon HD4 [nt-ms]	oltt
1-margaroyl-GPC (17:0)	Lipids	Lysolipid	Metabolon HD4 [nt-ms]	oltt
1-methylhistidine	Amino Acids	Histidine Metabolism	Metabolon HD4 [nt-ms]	oltt
1-palmitoleoyl-GPC (16:1)*	Lipids	Lysolipid	Metabolon HD4 [nt-ms]	oltt
1-palmitoyl-GPC (16:0)	Lipids	Lysolipid	Metabolon HD4 [nt-ms]	oltt
1-palmityl-GPC (O-16:0)	Lipids	Lyso-phospho-ether	Metabolon HD4 [nt-ms]	oltt
1-pentadecanoyl-GPC (15:0)*	Lipids	Lysolipid	Metabolon HD4 [nt-ms]	oltt
13-HODE + 9-HODE	Lipids	Fatty Acid, Monohydroxy	Metabolon HD4 [nt-ms]	oltt
17alpha-hydroxypregnenolone sulfate	Lipids	Steroid	Metabolon HD4 [nt-ms]	oltt
2-hydroxystearate	Lipids	Fatty Acid, Monohydroxy	Metabolon HD4 [nt-ms]	oltt
3-phosphoglycerate	Carbohydrates	Glycolysis, Gluconeogenesis, and Pyruvate Metabolism	Metabolon HD4 [nt-ms]	oltt
4-allylphenol sulfate	Xenobiotics	Food Component/Plant	Metabolon HD4 [nt-ms]	oltt
5-hydroxylysine	Amino Acids	Lysine Metabolism	Metabolon HD4 [nt-ms]	oltt
9,10-DiHOME	Lipids	Fatty Acid, Dihydroxy	Metabolon HD4 [nt-ms]	oltt
acetoacetate	Lipids	Ketone Bodies	Metabolon HD4 [nt-ms]	oltt
alpha-tocopherol	Cofactors and Vitamins	Tocopherol Metabolism	Metabolon HD4 [nt-ms]	oltt
azelate (nonanedioate)	Lipids	Fatty Acid, Dicarboxylate	Metabolon HD4 [nt-ms]	oltt
bilirubin (E,E)*	Cofactors and Vitamins	Hemoglobin and Porphyrin Metabolism	Metabolon HD4 [nt-ms]	oltt
bilirubin (E,Z or Z,E)*	Cofactors and Vitamins	Hemoglobin and Porphyrin Metabolism	Metabolon HD4 [nt-ms]	oltt
bilirubin (Z,Z)	Cofactors and Vitamins	Hemoglobin and Porphyrin Metabolism	Metabolon HD4 [nt-ms]	oltt
choline phosphate	Lipids	Phospholipid Metabolism	Metabolon HD4 [nt-ms]	oltt
glycine	Amino Acids	Glycine, Serine and Threonine Metabolism	Metabolon HD4 [nt-ms]	oltt
indolin-2-one	Xenobiotics	Food Component/Plant	Metabolon HD4 [nt-ms]	oltt
kynurenine	Amino Acids	Tryptophan Metabolism	Metabolon HD4 [nt-ms]	oltt
lysoPC a C20:4	Lipids	Glycerophospholipids	Biocrates p150 [t-ms]	oltt
malate	Energy	TCA Cycle	Metabolon HD4 [nt-ms]	oltt
methyl indole-3-acetate	Xenobiotics	Food Component/Plant	Metabolon HD4 [nt-ms]	oltt
N-acetylcarnosine	Peptides	Dipeptide Derivative	Metabolon HD4 [nt-ms]	oltt
N-acetyltryptophan	Amino Acids	Tryptophan Metabolism	Metabolon HD4 [nt-ms]	oltt
N6,N6,N6-trimethyllysine	Amino Acids	Lysine Metabolism	Metabolon HD4 [nt-ms]	oltt
pantothenate	Cofactors and Vitamins	Pantothenate and CoA Metabolism	Metabolon HD4 [nt-ms]	oltt
PC aa C36:2	Lipids	Glycerophospholipids	Biocrates p150 [t-ms]	oltt
phenol sulfate	Amino Acids	Phenylalanine and Tyrosine Metabolism	Metabolon HD4 [nt-ms]	oltt
pregnenolone sulfate	Lipids	Steroid	Metabolon HD4 [nt-ms]	oltt
ribonate	Carbohydrates	Pentose Metabolism	Metabolon HD4 [nt-ms]	oltt
stachydrine	Xenobiotics	Food Component/Plant	Metabolon HD4 [nt-ms]	oltt
succinylcarnitine	Energy	TCA Cycle	Metabolon HD4 [nt-ms]	oltt
taurocholenate sulfate	Lipids	Secondary Bile Acid Metabolism	Metabolon HD4 [nt-ms]	oltt
trimethylamine N-oxide	Lipids	Phospholipid Metabolism	Metabolon HD4 [nt-ms]	oltt
urate	Nucleotides	Purine Metabolism, (Hypo)Xanthine/Inosine containing	Metabolon HD4 [nt-ms]	oltt
ursodeoxycholate	Lipids	Secondary Bile Acid Metabolism	Metabolon HD4 [nt-ms]	oltt
vanillylmandelate (VMA)	Amino Acids	Phenylalanine and Tyrosine Metabolism	Metabolon HD4 [nt-ms]	oltt
1-arachidonoyl-GPE (20:4n6)*	Lipids	Lysolipid	Metabolon HD4 [nt-ms]	sld
1-eicosapentaenoyl-GPE (20:5)*	Lipids	Lysolipid	Metabolon HD4 [nt-ms]	sld
1-linolenoyl-GPC (18:3)*	Lipids	Lysolipid	Metabolon HD4 [nt-ms]	sld
1-oleoyl-GPC (18:1)	Lipids	Lysolipid	Metabolon HD4 [nt-ms]	sld
1-palmitoyl-GPE (16:0)	Lipids	Lysolipid	Metabolon HD4 [nt-ms]	sld
1-stearoyl-GPE (18:0)	Lipids	Lysolipid	Metabolon HD4 [nt-ms]	sld
2-aminoadipate	Amino Acids	Lysine Metabolism	Metabolon HD4 [nt-ms]	sld
2-aminoheptanoate	Lipids	Fatty Acid, Amino	Metabolon HD4 [nt-ms]	sld
2-hydroxyphenylacetate	Amino Acids	Phenylalanine and Tyrosine Metabolism	Metabolon HD4 [nt-ms]	sld
2-linoleoyl-GPC (18:2)*	Lipids	Lysolipid	Metabolon HD4 [nt-ms]	sld
3-(4-hydroxyphenyl)lactate	Amino Acids	Phenylalanine and Tyrosine Metabolism	Metabolon HD4 [nt-ms]	sld
3-methylxanthine	Xenobiotics	Xanthine Metabolism	Metabolon HD4 [nt-ms]	sld
3,7-dimethylurate	Xenobiotics	Xanthine Metabolism	Metabolon HD4 [nt-ms]	sld
4-hydroxyphenylacetatoylcarnitine	Amino Acids	Phenylalanine and Tyrosine Metabolism	Metabolon HD4 [nt-ms]	sld
4-hydroxyphenylpyruvate	Amino Acids	Phenylalanine and Tyrosine Metabolism	Metabolon HD4 [nt-ms]	sld
5-methylthioadenosine (MTA)	Amino Acids	Polyamine Metabolism	Metabolon HD4 [nt-ms]	sld
7-methylguanine	Nucleotides	Purine Metabolism, Guanine containing	Metabolon HD4 [nt-ms]	sld
adenosine 3',5'-cyclic monophosphate (cAMP)	Nucleotides	Purine Metabolism, Adenine containing	Metabolon HD4 [nt-ms]	sld
C5 (valerylcarnitine)	Lipids	Short Chain Acylcarnitines	Biocrates p150 [t-ms]	sld
cys-gly, oxidized	Amino Acids	Glutathione Metabolism	Metabolon HD4 [nt-ms]	sld
erythronate*	Carbohydrates	Aminosugar Metabolism	Metabolon HD4 [nt-ms]	sld
gamma-glutamyl-epsilon-lysine	Peptides	Gamma-glutamyl Amino Acid	Metabolon HD4 [nt-ms]	sld
gamma-tocopherol/beta-tocopherol	Cofactors and Vitamins	Tocopherol Metabolism	Metabolon HD4 [nt-ms]	sld
glutamate	Amino Acids	Glutamate Metabolism	Metabolon HD4 [nt-ms]	sld
glutamine	Amino Acids	#N/A	Biocrates p150 [t-ms]	sld
glycerophosphoethanolamine	Lipids	Phospholipid Metabolism	Metabolon HD4 [nt-ms]	sld
glycine	Amino Acids	#N/A	Biocrates p150 [t-ms]	sld
histidine	Amino Acids	Histidine Metabolism	Metabolon HD4 [nt-ms]	sld
isovalerylcarnitine	Amino Acids	Leucine, Isoleucine and Valine Metabolism	Metabolon HD4 [nt-ms]	sld
methyl glucopyranoside (alpha + beta)	Xenobiotics	Food Component/Plant	Metabolon HD4 [nt-ms]	sld
methyl-4-hydroxybenzoate sulfate	Xenobiotics	Benzoate Metabolism	Metabolon HD4 [nt-ms]	sld
N-acetylisoleucine	Amino Acids	Leucine, Isoleucine and Valine Metabolism	Metabolon HD4 [nt-ms]	sld
N-acetylkynurenine (2)	Amino Acids	Tryptophan Metabolism	Metabolon HD4 [nt-ms]	sld
N-acetylphenylalanine	Amino Acids	Phenylalanine and Tyrosine Metabolism	Metabolon HD4 [nt-ms]	sld
N-acetyltyrosine	Amino Acids	Phenylalanine and Tyrosine Metabolism	Metabolon HD4 [nt-ms]	sld
N6-carbamoylthreonyladenosine	Nucleotides	Purine Metabolism, Adenine containing	Metabolon HD4 [nt-ms]	sld
nicotinamide	Cofactors and Vitamins	Nicotinate and Nicotinamide Metabolism	Metabolon HD4 [nt-ms]	sld
phenylpyruvate	Amino Acids	Phenylalanine and Tyrosine Metabolism	Metabolon HD4 [nt-ms]	sld
prolylglycine	Peptides	Dipeptide	Metabolon HD4 [nt-ms]	sld
quinate	Xenobiotics	Food Component/Plant	Metabolon HD4 [nt-ms]	sld
threonate	Cofactors and Vitamins	Ascorbate and Aldarate Metabolism	Metabolon HD4 [nt-ms]	sld

## Sheet: TABLE S6
Supplementary Table 6. Correlation of insulin and metabolites of the core postprandial response;.Bonferroni significance threshold of ( 0.05/89 = 0.00056)
metabolite	rPearson	pvalue	super_pathway	sub_pathway	platform
H1 (hexose)	0.609427	2.05142e-33	Carbohydrates		Biocrates p150 [t-ms]
glucose	0.593282	2.4618e-31	Carbohydrates	Glycolysis, Gluconeogenesis, and Pyruvate Metabolism	Metabolon HD4 [nt-ms]
pyruvate	0.508221	4.32192e-22	Carbohydrates	Glycolysis, Gluconeogenesis, and Pyruvate Metabolism	Metabolon HD4 [nt-ms]
methionine	0.440007	2.39568e-16	Amino Acids		Biocrates p150 [t-ms]
gluconate	0.382251	2.12651e-12	Xenobiotics	Food Component/Plant	Metabolon HD4 [nt-ms]
methionine	0.359084	5.09531e-11	Amino Acids	Methionine, Cysteine, SAM and Taurine Metabolism	Metabolon HD4 [nt-ms]
phenylalanine	0.347328	2.32217e-10	Amino Acids		Biocrates p150 [t-ms]
proline	0.335171	1.04442e-09	Amino Acids		Biocrates p150 [t-ms]
gamma-glutamylmethionine	0.329553	2.04753e-09	Peptides	Gamma-glutamyl Amino Acid	Metabolon HD4 [nt-ms]
ornithine	0.317417	8.36853e-09	Amino Acids		Biocrates p150 [t-ms]
leucine or isoleucine	0.316634	9.14486e-09	Amino Acids		Biocrates p150 [t-ms]
propionylcarnitine	0.315277	1.06584e-08	Lipids	Fatty Acid Metabolism (also BCAA Metabolism)	Metabolon HD4 [nt-ms]
C3 (propionylcarnitine)	0.296478	8.22696e-08	Lipids	Short Chain Acylcarnitines	Biocrates p150 [t-ms]
tyrosine	0.290451	1.53709e-07	Amino Acids		Biocrates p150 [t-ms]
3-methyl-2-oxovalerate	0.281718	3.70624e-07	Amino Acids	Leucine, Isoleucine and Valine Metabolism	Metabolon HD4 [nt-ms]
threonine	0.277907	5.39176e-07	Amino Acids	Glycine, Serine and Threonine Metabolism	Metabolon HD4 [nt-ms]
valine	0.277667	5.51972e-07	Amino Acids		Biocrates p150 [t-ms]
arginine	0.26522	1.8039e-06	Amino Acids		Biocrates p150 [t-ms]
isoleucine	0.25886	3.22977e-06	Amino Acids	Leucine, Isoleucine and Valine Metabolism	Metabolon HD4 [nt-ms]
glycocholate	0.25671	3.91934e-06	Lipids	Primary Bile Acid Metabolism	Metabolon HD4 [nt-ms]
asparagine	0.255356	4.42335e-06	Amino Acids	Alanine and Aspartate Metabolism	Metabolon HD4 [nt-ms]
arginine	0.249299	7.53687e-06	Amino Acids	Urea cycle; Arginine and Proline Metabolism	Metabolon HD4 [nt-ms]
pro-hydroxy-pro	0.240848	1.55032e-05	Amino Acids	Urea cycle; Arginine and Proline Metabolism	Metabolon HD4 [nt-ms]
ornithine	0.236744	2.18012e-05	Amino Acids	Urea cycle; Arginine and Proline Metabolism	Metabolon HD4 [nt-ms]
valine	0.233531	2.83532e-05	Amino Acids	Leucine, Isoleucine and Valine Metabolism	Metabolon HD4 [nt-ms]
tryptophan	0.228568	4.22359e-05	Amino Acids	Tryptophan Metabolism	Metabolon HD4 [nt-ms]
gamma-glutamyltyrosine	0.217859	9.69249e-05	Peptides	Gamma-glutamyl Amino Acid	Metabolon HD4 [nt-ms]
leucine	0.21422	0.00012737	Amino Acids	Leucine, Isoleucine and Valine Metabolism	Metabolon HD4 [nt-ms]
N-acetylleucine	0.201015	0.000330443	Amino Acids	Leucine, Isoleucine and Valine Metabolism	Metabolon HD4 [nt-ms]
tyrosine	0.198483	0.000394052	Amino Acids	Phenylalanine and Tyrosine Metabolism	Metabolon HD4 [nt-ms]
phenylalanine	0.197446	0.000423251	Amino Acids	Phenylalanine and Tyrosine Metabolism	Metabolon HD4 [nt-ms]
methionine sulfoxide	0.197283	0.000428008	Amino Acids	Methionine, Cysteine, SAM and Taurine Metabolism	Metabolon HD4 [nt-ms]
glycochenodeoxycholate	0.190377	0.00068243	Lipids	Primary Bile Acid Metabolism	Metabolon HD4 [nt-ms]
3-hydroxypyridine sulfate	0.190189	0.000690987	Xenobiotics	Chemical	Metabolon HD4 [nt-ms]
taurochenodeoxycholate	0.184626	0.00099438	Lipids	Primary Bile Acid Metabolism	Metabolon HD4 [nt-ms]
C16 (hexadecanoylcarnitine)	0.17904	0.00141865	Lipids	Long Chain Acylcarnitines	Biocrates p150 [t-ms]
2-hydroxy-3-methylvalerate	0.126488	0.0247662	Amino Acids	Leucine, Isoleucine and Valine Metabolism	Metabolon HD4 [nt-ms]
dimethylarginine (SDMA + ADMA)	0.122799	0.0293275	Amino Acids	Urea cycle; Arginine and Proline Metabolism	Metabolon HD4 [nt-ms]
phytanate	0.119822	0.0335163	Xenobiotics	Food Component/Plant	Metabolon HD4 [nt-ms]
cystathionine	0.117401	0.0372899	Amino Acids	Methionine, Cysteine, SAM and Taurine Metabolism	Metabolon HD4 [nt-ms]
2-hydroxydecanoate	0.108351	0.0547254	Lipids	Fatty Acid, Monohydroxy	Metabolon HD4 [nt-ms]
dopamine sulfate (2)	0.107241	0.0572673	Amino Acids	Phenylalanine and Tyrosine Metabolism	Metabolon HD4 [nt-ms]
N-acetylglutamate	0.106323	0.0594446	Amino Acids	Glutamate Metabolism	Metabolon HD4 [nt-ms]
1-linoleoyl-GPE (18:2)*	0.104348	0.0643593	Lipids	Lysolipid	Metabolon HD4 [nt-ms]
3-methylhistidine	0.0905602	0.108672	Amino Acids	Histidine Metabolism	Metabolon HD4 [nt-ms]
lysoPC a C18:2	0.0903332	0.109564	Lipids	Glycerophospholipids	Biocrates p150 [t-ms]
C14 (tetradecanoylcarnitine)	0.0899207	0.111201	Lipids	Long Chain Acylcarnitines	Biocrates p150 [t-ms]
myristoylcarnitine	0.0711735	0.207748	Lipids	Fatty Acid Metabolism(Acyl Carnitine)	Metabolon HD4 [nt-ms]
caffeine	0.0706994	0.2108	Xenobiotics	Xanthine Metabolism	Metabolon HD4 [nt-ms]
hippurate	0.0694663	0.218888	Xenobiotics	Benzoate Metabolism	Metabolon HD4 [nt-ms]
alpha-hydroxyisocaproate	0.0641948	0.255962	Amino Acids	Leucine, Isoleucine and Valine Metabolism	Metabolon HD4 [nt-ms]
mannose	0.0615339	0.276239	Carbohydrates	Fructose, Mannose and Galactose Metabolism	Metabolon HD4 [nt-ms]
N-acetylalliin	0.0516934	0.36049	Xenobiotics	Food Component/Plant	Metabolon HD4 [nt-ms]
3-aminoisobutyrate	0.0408745	0.46976	Nucleotides	Pyrimidine Metabolism, Thymine containing	Metabolon HD4 [nt-ms]
hydantoin-5-propionic acid	0.0267152	0.636679	Amino Acids	Histidine Metabolism	Metabolon HD4 [nt-ms]
1-methylnicotinamide	0.0215584	0.703094	Cofactors and Vitamins	Nicotinate and Nicotinamide Metabolism	Metabolon HD4 [nt-ms]
palmitoyl ethanolamide	0.0179758	0.75064	Lipids	Endocannabinoid	Metabolon HD4 [nt-ms]
7-methylxanthine	-0.00868272	0.878009	Xenobiotics	Xanthine Metabolism	Metabolon HD4 [nt-ms]
C18:1 (octadecenoylcarnitine)	-0.0102591	0.856083	Lipids	Long Chain Acylcarnitines	Biocrates p150 [t-ms]
oleoylcarnitine	-0.0257813	0.648512	Lipids	Fatty Acid Metabolism(Acyl Carnitine)	Metabolon HD4 [nt-ms]
17-methylstearate	-0.0459694	0.416182	Lipids	Fatty Acid, Branched	Metabolon HD4 [nt-ms]
C2 (acetylcarnitine)	-0.0623345	0.270026	Lipids	Short Chain Acylcarnitines	Biocrates p150 [t-ms]
acetylcarnitine	-0.0807789	0.152625	Lipids	Fatty Acid Metabolism(Acyl Carnitine)	Metabolon HD4 [nt-ms]
3-hydroxyoctanoate	-0.0917328	0.104152	Lipids	Fatty Acid, Monohydroxy	Metabolon HD4 [nt-ms]
C12 (dodecanoylcarnitine)	-0.101191	0.0729041	Lipids	Medium chain Acylcarnitines	Biocrates p150 [t-ms]
laurylcarnitine	-0.104486	0.0640064	Lipids	Fatty Acid Metabolism(Acyl Carnitine)	Metabolon HD4 [nt-ms]
C4:1-DC (fumarylcarnitine) and C6 (hexanoylcarnitine)	-0.117804	0.0366378	Lipids	Short Chain Acylcarnitines	Biocrates p150 [t-ms]
oleoyl ethanolamide	-0.132095	0.0190056	Lipids	Endocannabinoid	Metabolon HD4 [nt-ms]
cinnamoylglycine	-0.138432	0.0139319	Xenobiotics	Food Component/Plant	Metabolon HD4 [nt-ms]
C14:1 (tetradecenoylcarnitine)	-0.158923	0.00469303	Lipids	Long Chain Acylcarnitines	Biocrates p150 [t-ms]
myristoleoylcarnitine*	-0.161102	0.00414837	Lipids	Fatty Acid Metabolism(Acyl Carnitine)	Metabolon HD4 [nt-ms]
hexadecanedioate	-0.163016	0.0037176	Lipids	Fatty Acid, Dicarboxylate	Metabolon HD4 [nt-ms]
cis-4-decenoyl carnitine	-0.164489	0.00341423	Lipids	Fatty Acid Metabolism(Acyl Carnitine)	Metabolon HD4 [nt-ms]
tetradecanedioate	-0.171026	0.00232051	Lipids	Fatty Acid, Dicarboxylate	Metabolon HD4 [nt-ms]
hexanoylcarnitine	-0.171149	0.00230337	Lipids	Fatty Acid Metabolism(Acyl Carnitine)	Metabolon HD4 [nt-ms]
octanoylcarnitine	-0.184605	0.000995768	Lipids	Fatty Acid Metabolism(Acyl Carnitine)	Metabolon HD4 [nt-ms]
15-methylpalmitate	-0.197137	0.000432322	Lipids	Fatty Acid, Branched	Metabolon HD4 [nt-ms]
C10:1 (decenoylcarnitine)	-0.207948	0.000201799	Lipids	Medium chain Acylcarnitines	Biocrates p150 [t-ms]
C14:2 (tetradecadienylcarnitine)	-0.212667	0.000142919	Lipids	Long Chain Acylcarnitines	Biocrates p150 [t-ms]
decanoylcarnitine	-0.213805	0.000131364	Lipids	Fatty Acid Metabolism(Acyl Carnitine)	Metabolon HD4 [nt-ms]
C8 (octanoylcarnitine)	-0.213952	0.000129934	Lipids	Long Chain Acylcarnitines	Biocrates p150 [t-ms]
3-hydroxylaurate	-0.233181	2.91677e-05	Lipids	Fatty Acid, Monohydroxy	Metabolon HD4 [nt-ms]
3-hydroxymyristate	-0.249939	7.12878e-06	Lipids	Fatty Acid, Monohydroxy	Metabolon HD4 [nt-ms]
glycerol	-0.353185	1.09935e-10	Lipids	Glycerolipid Metabolism	Metabolon HD4 [nt-ms]
caprate (10:0)	-0.355166	8.50667e-11	Lipids	Medium Chain Fatty Acid	Metabolon HD4 [nt-ms]
5-dodecenoate (12:1n7)	-0.359432	4.86678e-11	Lipids	Medium Chain Fatty Acid	Metabolon HD4 [nt-ms]
16-hydroxypalmitate	-0.418566	8.60187e-15	Lipids	Fatty Acid, Monohydroxy	Metabolon HD4 [nt-ms]
laurate (12:0)	-0.419395	7.52398e-15	Lipids	Medium Chain Fatty Acid	Metabolon HD4 [nt-ms]
phosphoethanolamine	-0.424302	3.38283e-15	Lipids	Phospholipid Metabolism	Metabolon HD4 [nt-ms]

## Sheet: TABLE S7
Supplementary Table 7. Results of fuzzy c-means clustering of metabolites with P-value < 0.05 in all three challenges
metabolite	super_pathway	sub_pathway	5lust4r	platform
C18:2 (octadecadienylcarnitine)	Lipids	Long Chain Acylcarnitines	1	Biocrates p150 [t-ms]
C2 (acetylcarnitine)	Lipids	Short Chain Acylcarnitines	1	Biocrates p150 [t-ms]
2-aminobutyrate	Amino Acids	Methionine, Cysteine, SAM and Taurine Metabolism	1	Metabolon HD4 [nt-ms]
2-hydroxybutyrate/2-hydroxyisobutyrate	Amino Acids	Methionine, Cysteine, SAM and Taurine Metabolism	1	Metabolon HD4 [nt-ms]
citrulline	Amino Acids	Urea cycle; Arginine and Proline Metabolism	1	Metabolon HD4 [nt-ms]
N-acetylglycine	Amino Acids	Glycine, Serine and Threonine Metabolism	1	Metabolon HD4 [nt-ms]
spermidine	Amino Acids	Polyamine Metabolism	1	Metabolon HD4 [nt-ms]
taurine	Amino Acids	Methionine, Cysteine, SAM and Taurine Metabolism	1	Metabolon HD4 [nt-ms]
bilirubin (E,E)*	Cofactors and Vitamins	Hemoglobin and Porphyrin Metabolism	1	Metabolon HD4 [nt-ms]
phosphate	Energy	Oxidative Phosphorylation	1	Metabolon HD4 [nt-ms]
1-linoleoyl-GPI (18:2)*	Lipids	Lysolipid	1	Metabolon HD4 [nt-ms]
13-HODE + 9-HODE	Lipids	Fatty Acid, Monohydroxy	1	Metabolon HD4 [nt-ms]
15-methylpalmitate	Lipids	Fatty Acid, Branched	1	Metabolon HD4 [nt-ms]
16-hydroxypalmitate	Lipids	Fatty Acid, Monohydroxy	1	Metabolon HD4 [nt-ms]
17-methylstearate	Lipids	Fatty Acid, Branched	1	Metabolon HD4 [nt-ms]
3-hydroxybutyrate (BHBA)	Lipids	Ketone Bodies	1	Metabolon HD4 [nt-ms]
3-hydroxybutyrylcarnitine (1)	Lipids	Fatty Acid Metabolism(Acyl Carnitine)	1	Metabolon HD4 [nt-ms]
3-hydroxybutyrylcarnitine (2)	Lipids	Fatty Acid Metabolism(Acyl Carnitine)	1	Metabolon HD4 [nt-ms]
5-dodecenoate (12:1n7)	Lipids	Medium Chain Fatty Acid	1	Metabolon HD4 [nt-ms]
7-alpha-hydroxy-3-oxo-4-cholestenoate (7-Hoca)	Lipids	Sterol	1	Metabolon HD4 [nt-ms]
acetylcarnitine	Lipids	Fatty Acid Metabolism(Acyl Carnitine)	1	Metabolon HD4 [nt-ms]
adipoylcarnitine	Lipids	Fatty Acid Metabolism(Acyl Carnitine)	1	Metabolon HD4 [nt-ms]
caprate (10:0)	Lipids	Medium Chain Fatty Acid	1	Metabolon HD4 [nt-ms]
choline phosphate	Lipids	Phospholipid Metabolism	1	Metabolon HD4 [nt-ms]
dodecanedioate	Lipids	Fatty Acid, Dicarboxylate	1	Metabolon HD4 [nt-ms]
glycerol	Lipids	Glycerolipid Metabolism	1	Metabolon HD4 [nt-ms]
glycerol 3-phosphate	Lipids	Glycerolipid Metabolism	1	Metabolon HD4 [nt-ms]
hexadecanedioate	Lipids	Fatty Acid, Dicarboxylate	1	Metabolon HD4 [nt-ms]
laurate (12:0)	Lipids	Medium Chain Fatty Acid	1	Metabolon HD4 [nt-ms]
octadecanedioate	Lipids	Fatty Acid, Dicarboxylate	1	Metabolon HD4 [nt-ms]
oleoyl ethanolamide	Lipids	Endocannabinoid	1	Metabolon HD4 [nt-ms]
palmitoyl ethanolamide	Lipids	Endocannabinoid	1	Metabolon HD4 [nt-ms]
phosphoethanolamine	Lipids	Phospholipid Metabolism	1	Metabolon HD4 [nt-ms]
pristanate	Lipids	Fatty Acid, Branched	1	Metabolon HD4 [nt-ms]
tetradecanedioate	Lipids	Fatty Acid, Dicarboxylate	1	Metabolon HD4 [nt-ms]
3-aminoisobutyrate	Nucleotides	Pyrimidine Metabolism, Thymine containing	1	Metabolon HD4 [nt-ms]
5,6-dihydrothymine	Nucleotides	Pyrimidine Metabolism, Thymine containing	1	Metabolon HD4 [nt-ms]
adenosine	Nucleotides	Purine Metabolism, Adenine containing	1	Metabolon HD4 [nt-ms]
adenosine 3',5'-cyclic monophosphate (cAMP)	Nucleotides	Purine Metabolism, Adenine containing	1	Metabolon HD4 [nt-ms]
xanthine	Nucleotides	Purine Metabolism, (Hypo)Xanthine/Inosine containing	1	Metabolon HD4 [nt-ms]
cinnamoylglycine	Xenobiotics	Food Component/Plant	1	Metabolon HD4 [nt-ms]
C10 (decanoylcarnitine)	Lipids	Medium chain Acylcarnitines	2	Biocrates p150 [t-ms]
C10:1 (decenoylcarnitine)	Lipids	Medium chain Acylcarnitines	2	Biocrates p150 [t-ms]
C12 (dodecanoylcarnitine)	Lipids	Medium chain Acylcarnitines	2	Biocrates p150 [t-ms]
C12:1 (dodecenoylcarnitine)	Lipids	Medium chain Acylcarnitines	2	Biocrates p150 [t-ms]
C14 (tetradecanoylcarnitine)	Lipids	Long Chain Acylcarnitines	2	Biocrates p150 [t-ms]
C14:1 (tetradecenoylcarnitine)	Lipids	Long Chain Acylcarnitines	2	Biocrates p150 [t-ms]
C14:1-OH (hydroxytetradecenoylcarnitine)	Lipids	Long Chain Acylcarnitines	2	Biocrates p150 [t-ms]
C14:2 (tetradecadienylcarnitine)	Lipids	Long Chain Acylcarnitines	2	Biocrates p150 [t-ms]
C16:1-OH (hexadecenoylcarnitine)	Lipids	Long Chain Acylcarnitines	2	Biocrates p150 [t-ms]
C16:2 (hexadecadienylcarnitine)	Lipids	Long Chain Acylcarnitines	2	Biocrates p150 [t-ms]
C18:1 (octadecenoylcarnitine)	Lipids	Long Chain Acylcarnitines	2	Biocrates p150 [t-ms]
C4:1-DC (fumarylcarnitine) and C6 (hexanoylcarnitine)	Lipids	Short Chain Acylcarnitines	2	Biocrates p150 [t-ms]
C7-DC (pimelylcarnitine)	Lipids	Medium chain Acylcarnitines	2	Biocrates p150 [t-ms]
C8 (octanoylcarnitine)	Lipids	Long Chain Acylcarnitines	2	Biocrates p150 [t-ms]
2-hydroxy-3-methylvalerate	Amino Acids	Leucine, Isoleucine and Valine Metabolism	2	Metabolon HD4 [nt-ms]
4-methyl-2-oxopentanoate	Amino Acids	Leucine, Isoleucine and Valine Metabolism	2	Metabolon HD4 [nt-ms]
alpha-hydroxyisocaproate	Amino Acids	Leucine, Isoleucine and Valine Metabolism	2	Metabolon HD4 [nt-ms]
ethylmalonate	Amino Acids	Leucine, Isoleucine and Valine Metabolism	2	Metabolon HD4 [nt-ms]
mannose	Carbohydrates	Fructose, Mannose and Galactose Metabolism	2	Metabolon HD4 [nt-ms]
10-undecenoate (11:1n1)	Lipids	Medium Chain Fatty Acid	2	Metabolon HD4 [nt-ms]
3-hydroxydecanoate	Lipids	Fatty Acid, Monohydroxy	2	Metabolon HD4 [nt-ms]
3-hydroxylaurate	Lipids	Fatty Acid, Monohydroxy	2	Metabolon HD4 [nt-ms]
3-hydroxymyristate	Lipids	Fatty Acid, Monohydroxy	2	Metabolon HD4 [nt-ms]
3-hydroxyoctanoate	Lipids	Fatty Acid, Monohydroxy	2	Metabolon HD4 [nt-ms]
caprylate (8:0)	Lipids	Medium Chain Fatty Acid	2	Metabolon HD4 [nt-ms]
cis-4-decenoyl carnitine	Lipids	Fatty Acid Metabolism(Acyl Carnitine)	2	Metabolon HD4 [nt-ms]
decanoylcarnitine	Lipids	Fatty Acid Metabolism(Acyl Carnitine)	2	Metabolon HD4 [nt-ms]
hexanoylcarnitine	Lipids	Fatty Acid Metabolism(Acyl Carnitine)	2	Metabolon HD4 [nt-ms]
laurylcarnitine	Lipids	Fatty Acid Metabolism(Acyl Carnitine)	2	Metabolon HD4 [nt-ms]
linoleoylcarnitine*	Lipids	Fatty Acid Metabolism(Acyl Carnitine)	2	Metabolon HD4 [nt-ms]
myristoleoylcarnitine*	Lipids	Fatty Acid Metabolism(Acyl Carnitine)	2	Metabolon HD4 [nt-ms]
myristoylcarnitine	Lipids	Fatty Acid Metabolism(Acyl Carnitine)	2	Metabolon HD4 [nt-ms]
octanoylcarnitine	Lipids	Fatty Acid Metabolism(Acyl Carnitine)	2	Metabolon HD4 [nt-ms]
oleoylcarnitine	Lipids	Fatty Acid Metabolism(Acyl Carnitine)	2	Metabolon HD4 [nt-ms]
glycine	Amino Acids		5	Biocrates p150 [t-ms]
PC ae C38:2	Lipids	Glycerophospholipids	5	Biocrates p150 [t-ms]
1-methylhistidine	Amino Acids	Histidine Metabolism	5	Metabolon HD4 [nt-ms]
3-methylhistidine	Amino Acids	Histidine Metabolism	5	Metabolon HD4 [nt-ms]
3-phenylpropionate (hydrocinnamate)	Amino Acids	Phenylalanine and Tyrosine Metabolism	5	Metabolon HD4 [nt-ms]
mannitol/sorbitol	Carbohydrates	Fructose, Mannose and Galactose Metabolism	5	Metabolon HD4 [nt-ms]
trigonelline (N'-methylnicotinate)	Cofactors and Vitamins	Nicotinate and Nicotinamide Metabolism	5	Metabolon HD4 [nt-ms]
cholate	Lipids	Primary Bile Acid Metabolism	5	Metabolon HD4 [nt-ms]
2,3-dihydroxyisovalerate	Xenobiotics	Food Component/Plant	5	Metabolon HD4 [nt-ms]
3-hydroxyhippurate	Xenobiotics	Benzoate Metabolism	5	Metabolon HD4 [nt-ms]
3-hydroxypyridine sulfate	Xenobiotics	Chemical	5	Metabolon HD4 [nt-ms]
4-hydroxyhippurate	Xenobiotics	Benzoate Metabolism	5	Metabolon HD4 [nt-ms]
4-vinylphenol sulfate	Xenobiotics	Benzoate Metabolism	5	Metabolon HD4 [nt-ms]
alliin	Xenobiotics	Food Component/Plant	5	Metabolon HD4 [nt-ms]
caffeine	Xenobiotics	Xanthine Metabolism	5	Metabolon HD4 [nt-ms]
hippurate	Xenobiotics	Benzoate Metabolism	5	Metabolon HD4 [nt-ms]
N-acetylalliin	Xenobiotics	Food Component/Plant	5	Metabolon HD4 [nt-ms]
quinate	Xenobiotics	Food Component/Plant	5	Metabolon HD4 [nt-ms]
S-allylcysteine	Xenobiotics	Food Component/Plant	5	Metabolon HD4 [nt-ms]
C3 (propionylcarnitine)	Lipids	Short Chain Acylcarnitines	3	Biocrates p150 [t-ms]
C4 (butyrylcarnitine)	Lipids	Short Chain Acylcarnitines	3	Biocrates p150 [t-ms]
C5 (valerylcarnitine)	Lipids	Short Chain Acylcarnitines	3	Biocrates p150 [t-ms]
arginine	Amino Acids		3	Biocrates p150 [t-ms]
histidine	Amino Acids		3	Biocrates p150 [t-ms]
ornithine	Amino Acids		3	Biocrates p150 [t-ms]
serine	Amino Acids		3	Biocrates p150 [t-ms]
threonine	Amino Acids		3	Biocrates p150 [t-ms]
lysoPC a C18:2	Lipids	Glycerophospholipids	3	Biocrates p150 [t-ms]
4-guanidinobutanoate	Amino Acids	Guanidino and Acetamido Metabolism	3	Metabolon HD4 [nt-ms]
creatine	Amino Acids	Creatine Metabolism	3	Metabolon HD4 [nt-ms]
glutamate	Amino Acids	Glutamate Metabolism	3	Metabolon HD4 [nt-ms]
isobutyrylcarnitine	Amino Acids	Leucine, Isoleucine and Valine Metabolism	3	Metabolon HD4 [nt-ms]
isovalerylcarnitine	Amino Acids	Leucine, Isoleucine and Valine Metabolism	3	Metabolon HD4 [nt-ms]
N-acetyltyrosine	Amino Acids	Phenylalanine and Tyrosine Metabolism	3	Metabolon HD4 [nt-ms]
phenylacetylcarnitine	Amino Acids	Phenylalanine and Tyrosine Metabolism	3	Metabolon HD4 [nt-ms]
fructose	Carbohydrates	Fructose, Mannose and Galactose Metabolism	3	Metabolon HD4 [nt-ms]
lactate	Carbohydrates	Glycolysis, Gluconeogenesis, and Pyruvate Metabolism	3	Metabolon HD4 [nt-ms]
pyruvate	Carbohydrates	Glycolysis, Gluconeogenesis, and Pyruvate Metabolism	3	Metabolon HD4 [nt-ms]
succinylcarnitine	Energy	TCA Cycle	3	Metabolon HD4 [nt-ms]
deoxycholate	Lipids	Secondary Bile Acid Metabolism	3	Metabolon HD4 [nt-ms]
glycolithocholate	Lipids	Secondary Bile Acid Metabolism	3	Metabolon HD4 [nt-ms]
pregnanolone/allopregnanolone sulfate	Lipids	Steroid	3	Metabolon HD4 [nt-ms]
propionylcarnitine	Lipids	Fatty Acid Metabolism (also BCAA Metabolism)	3	Metabolon HD4 [nt-ms]
ursodeoxycholate	Lipids	Secondary Bile Acid Metabolism	3	Metabolon HD4 [nt-ms]
1-methylimidazoleacetate	Amino Acids	Histidine Metabolism	4	Metabolon HD4 [nt-ms]
2-methylbutyrylcarnitine (C5)	Amino Acids	Leucine, Isoleucine and Valine Metabolism	4	Metabolon HD4 [nt-ms]
5-hydroxylysine	Amino Acids	Lysine Metabolism	4	Metabolon HD4 [nt-ms]
arginine	Amino Acids	Urea cycle; Arginine and Proline Metabolism	4	Metabolon HD4 [nt-ms]
asparagine	Amino Acids	Alanine and Aspartate Metabolism	4	Metabolon HD4 [nt-ms]
cystathionine	Amino Acids	Methionine, Cysteine, SAM and Taurine Metabolism	4	Metabolon HD4 [nt-ms]
dimethylarginine (SDMA + ADMA)	Amino Acids	Urea cycle; Arginine and Proline Metabolism	4	Metabolon HD4 [nt-ms]
glutamine	Amino Acids	Glutamate Metabolism	4	Metabolon HD4 [nt-ms]
glycine	Amino Acids	Glycine, Serine and Threonine Metabolism	4	Metabolon HD4 [nt-ms]
histidine	Amino Acids	Histidine Metabolism	4	Metabolon HD4 [nt-ms]
homoarginine	Amino Acids	Urea cycle; Arginine and Proline Metabolism	4	Metabolon HD4 [nt-ms]
kynurenate	Amino Acids	Tryptophan Metabolism	4	Metabolon HD4 [nt-ms]
kynurenine	Amino Acids	Tryptophan Metabolism	4	Metabolon HD4 [nt-ms]
lysine	Amino Acids	Lysine Metabolism	4	Metabolon HD4 [nt-ms]
N-delta-acetylornithine	Amino Acids	Urea cycle; Arginine and Proline Metabolism	4	Metabolon HD4 [nt-ms]
N6,N6,N6-trimethyllysine	Amino Acids	Lysine Metabolism	4	Metabolon HD4 [nt-ms]
ornithine	Amino Acids	Urea cycle; Arginine and Proline Metabolism	4	Metabolon HD4 [nt-ms]
sarcosine (N-Methylglycine)	Amino Acids	Glycine, Serine and Threonine Metabolism	4	Metabolon HD4 [nt-ms]
serine	Amino Acids	Glycine, Serine and Threonine Metabolism	4	Metabolon HD4 [nt-ms]
threonine	Amino Acids	Glycine, Serine and Threonine Metabolism	4	Metabolon HD4 [nt-ms]
tryptophan	Amino Acids	Tryptophan Metabolism	4	Metabolon HD4 [nt-ms]
urea	Amino Acids	Urea cycle; Arginine and Proline Metabolism	4	Metabolon HD4 [nt-ms]
choline	Lipids	Phospholipid Metabolism	4	Metabolon HD4 [nt-ms]
7-methylguanine	Nucleotides	Purine Metabolism, Guanine containing	4	Metabolon HD4 [nt-ms]
gamma-glutamyl-epsilon-lysine	Peptides	Gamma-glutamyl Amino Acid	4	Metabolon HD4 [nt-ms]
gamma-glutamylalanine	Peptides	Gamma-glutamyl Amino Acid	4	Metabolon HD4 [nt-ms]
gamma-glutamylhistidine	Peptides	Gamma-glutamyl Amino Acid	4	Metabolon HD4 [nt-ms]
leucine or isoleucine	Amino Acids		6	Biocrates p150 [t-ms]
methionine	Amino Acids		6	Biocrates p150 [t-ms]
phenylalanine	Amino Acids		6	Biocrates p150 [t-ms]
proline	Amino Acids		6	Biocrates p150 [t-ms]
tryptophan	Amino Acids		6	Biocrates p150 [t-ms]
tyrosine	Amino Acids		6	Biocrates p150 [t-ms]
valine	Amino Acids		6	Biocrates p150 [t-ms]
3-methyl-2-oxovalerate	Amino Acids	Leucine, Isoleucine and Valine Metabolism	6	Metabolon HD4 [nt-ms]
isoleucine	Amino Acids	Leucine, Isoleucine and Valine Metabolism	6	Metabolon HD4 [nt-ms]
leucine	Amino Acids	Leucine, Isoleucine and Valine Metabolism	6	Metabolon HD4 [nt-ms]
methionine	Amino Acids	Methionine, Cysteine, SAM and Taurine Metabolism	6	Metabolon HD4 [nt-ms]
methionine sulfoxide	Amino Acids	Methionine, Cysteine, SAM and Taurine Metabolism	6	Metabolon HD4 [nt-ms]
N6-acetyllysine	Amino Acids	Lysine Metabolism	6	Metabolon HD4 [nt-ms]
phenylalanine	Amino Acids	Phenylalanine and Tyrosine Metabolism	6	Metabolon HD4 [nt-ms]
proline	Amino Acids	Urea cycle; Arginine and Proline Metabolism	6	Metabolon HD4 [nt-ms]
tyrosine	Amino Acids	Phenylalanine and Tyrosine Metabolism	6	Metabolon HD4 [nt-ms]
valine	Amino Acids	Leucine, Isoleucine and Valine Metabolism	6	Metabolon HD4 [nt-ms]
xanthurenate	Amino Acids	Tryptophan Metabolism	6	Metabolon HD4 [nt-ms]
gamma-glutamylmethionine	Peptides	Gamma-glutamyl Amino Acid	6	Metabolon HD4 [nt-ms]
gamma-glutamylphenylalanine	Peptides	Gamma-glutamyl Amino Acid	6	Metabolon HD4 [nt-ms]
gamma-glutamyltyrosine	Peptides	Gamma-glutamyl Amino Acid	6	Metabolon HD4 [nt-ms]
gamma-glutamylvaline	Peptides	Gamma-glutamyl Amino Acid	6	Metabolon HD4 [nt-ms]
C16 (hexadecanoylcarnitine)	Lipids	Long Chain Acylcarnitines	8	Biocrates p150 [t-ms]
C18 (octadecanoylcarnitine)	Lipids	Long Chain Acylcarnitines	8	Biocrates p150 [t-ms]
lysoPC a C20:3	Lipids	Glycerophospholipids	8	Biocrates p150 [t-ms]
PC ae C40:1	Lipids	Glycerophospholipids	8	Biocrates p150 [t-ms]
H1 (hexose)	Carbohydrates		8	Biocrates p150 [t-ms]
pro-hydroxy-pro	Amino Acids	Urea cycle; Arginine and Proline Metabolism	8	Metabolon HD4 [nt-ms]
3-phosphoglycerate	Carbohydrates	Glycolysis, Gluconeogenesis, and Pyruvate Metabolism	8	Metabolon HD4 [nt-ms]
glucose	Carbohydrates	Glycolysis, Gluconeogenesis, and Pyruvate Metabolism	8	Metabolon HD4 [nt-ms]
1-methylnicotinamide	Cofactors and Vitamins	Nicotinate and Nicotinamide Metabolism	8	Metabolon HD4 [nt-ms]
4-androsten-3alpha,17alpha-diol monosulfate (2)	Lipids	Steroid	8	Metabolon HD4 [nt-ms]
cortisol	Lipids	Steroid	8	Metabolon HD4 [nt-ms]
cortisone	Lipids	Steroid	8	Metabolon HD4 [nt-ms]
etiocholanolone glucuronide	Lipids	Steroid	8	Metabolon HD4 [nt-ms]
N-palmitoyl glycine	Lipids	Fatty Acid Metabolism(Acyl Glycine)	8	Metabolon HD4 [nt-ms]
palmitoylcarnitine	Lipids	Fatty Acid Metabolism(Acyl Carnitine)	8	Metabolon HD4 [nt-ms]
palmitoylcholine	Lipids	Fatty Acid Metabolism (Acyl Choline)	8	Metabolon HD4 [nt-ms]
pregnanediol-3-glucuronide	Lipids	Steroid	8	Metabolon HD4 [nt-ms]
3-ureidopropionate	Nucleotides	Pyrimidine Metabolism, Uracil containing	8	Metabolon HD4 [nt-ms]
uridine	Nucleotides	Pyrimidine Metabolism, Uracil containing	8	Metabolon HD4 [nt-ms]
N-acetylcarnosine	Peptides	Dipeptide Derivative	8	Metabolon HD4 [nt-ms]
gluconate	Xenobiotics	Food Component/Plant	8	Metabolon HD4 [nt-ms]
methyl-4-hydroxybenzoate sulfate	Xenobiotics	Benzoate Metabolism	8	Metabolon HD4 [nt-ms]
phytanate	Xenobiotics	Food Component/Plant	8	Metabolon HD4 [nt-ms]
thymol sulfate	Xenobiotics	Food Component/Plant	8	Metabolon HD4 [nt-ms]
insulin	Hormones	Hormones	8	In-house biochemistry [chem.]
C8:1 (octenoylcarnitine)	Lipids	Medium chain Acylcarnitines	7	Biocrates p150 [t-ms]
3-(4-hydroxyphenyl)lactate	Amino Acids	Phenylalanine and Tyrosine Metabolism	7	Metabolon HD4 [nt-ms]
4-hydroxyphenylpyruvate	Amino Acids	Phenylalanine and Tyrosine Metabolism	7	Metabolon HD4 [nt-ms]
dopamine sulfate (2)	Amino Acids	Phenylalanine and Tyrosine Metabolism	7	Metabolon HD4 [nt-ms]
homocitrulline	Amino Acids	Urea cycle; Arginine and Proline Metabolism	7	Metabolon HD4 [nt-ms]
hydantoin-5-propionic acid	Amino Acids	Histidine Metabolism	7	Metabolon HD4 [nt-ms]
isobutyrylglycine	Amino Acids	Leucine, Isoleucine and Valine Metabolism	7	Metabolon HD4 [nt-ms]
N-acetylglutamate	Amino Acids	Glutamate Metabolism	7	Metabolon HD4 [nt-ms]
N-acetylleucine	Amino Acids	Leucine, Isoleucine and Valine Metabolism	7	Metabolon HD4 [nt-ms]
N-acetylvaline	Amino Acids	Leucine, Isoleucine and Valine Metabolism	7	Metabolon HD4 [nt-ms]
phenyllactate (PLA)	Amino Acids	Phenylalanine and Tyrosine Metabolism	7	Metabolon HD4 [nt-ms]
vanillylmandelate (VMA)	Amino Acids	Phenylalanine and Tyrosine Metabolism	7	Metabolon HD4 [nt-ms]
oxalate (ethanedioate)	Cofactors and Vitamins	Ascorbate and Aldarate Metabolism	7	Metabolon HD4 [nt-ms]
pyridoxate	Cofactors and Vitamins	Vitamin B6 Metabolism	7	Metabolon HD4 [nt-ms]
malate	Energy	TCA Cycle	7	Metabolon HD4 [nt-ms]
1-docosahexaenoyl-GPE (22:6)*	Lipids	Lysolipid	7	Metabolon HD4 [nt-ms]
1-linoleoyl-GPC (18:2)	Lipids	Lysolipid	7	Metabolon HD4 [nt-ms]
1-linoleoyl-GPE (18:2)*	Lipids	Lysolipid	7	Metabolon HD4 [nt-ms]
1-oleoyl-GPE (18:1)	Lipids	Lysolipid	7	Metabolon HD4 [nt-ms]
2-hydroxydecanoate	Lipids	Fatty Acid, Monohydroxy	7	Metabolon HD4 [nt-ms]
2-linoleoyl-GPE (18:2)*	Lipids	Lysolipid	7	Metabolon HD4 [nt-ms]
2-oleoyl-GPE (18:1)*	Lipids	Lysolipid	7	Metabolon HD4 [nt-ms]
glycochenodeoxycholate	Lipids	Primary Bile Acid Metabolism	7	Metabolon HD4 [nt-ms]
glycocholate	Lipids	Primary Bile Acid Metabolism	7	Metabolon HD4 [nt-ms]
glycoursodeoxycholate	Lipids	Secondary Bile Acid Metabolism	7	Metabolon HD4 [nt-ms]
taurochenodeoxycholate	Lipids	Primary Bile Acid Metabolism	7	Metabolon HD4 [nt-ms]
taurocholate	Lipids	Primary Bile Acid Metabolism	7	Metabolon HD4 [nt-ms]
orotate	Nucleotides	Pyrimidine Metabolism, Orotate containing	7	Metabolon HD4 [nt-ms]
7-methylxanthine	Xenobiotics	Xanthine Metabolism	7	Metabolon HD4 [nt-ms]

## Sheet: TABLE S8
Supplementary Table 8. Differences between challenge baselines for estimation of carry-over effects; mean difference (challenge 1 - challenge 2) and P-value (t-test) for all metabolites; significant_response: TRUE if metabolite showed significant time repsonse within at least one challenge (see Supplementary Table 2)
metabolite	super_pathway	sub_pathway	mean_diff(sld_ogtt)	pvalue(sld_ogtt)	mean_diff(oltt_ogtt)	pvalue(oltt_ogtt)	significant_response
alanine	Amino Acids	Alanine and Aspartate Metabolism	0.118094	0.0762956	0.194808	0.0238566	TRUE
asparagine	Amino Acids	Alanine and Aspartate Metabolism	-0.24142	9.87801e-05	0.0366297	0.435212	TRUE
aspartate	Amino Acids	Alanine and Aspartate Metabolism	-0.0974411	0.294182	0.291692	0.018859	FALSE
N-acetylalanine	Amino Acids	Alanine and Aspartate Metabolism	-0.0194318	0.726534	0.232336	0.00138899	FALSE
N-acetylaspartate (NAA)	Amino Acids	Alanine and Aspartate Metabolism	0.168425	0.00907918	0.136509	0.109086	FALSE
creatine	Amino Acids	Creatine Metabolism	-0.110137	0.0427051	-0.0680291	0.322021	TRUE
creatinine	Amino Acids	Creatine Metabolism	-0.0138745	0.646972	0.156627	0.0167337	FALSE
guanidinoacetate	Amino Acids	Creatine Metabolism	-0.139222	0.00182041	-0.0792859	0.155939	TRUE
gamma-carboxyglutamate	Amino Acids	Glutamate Metabolism	0.0833695	0.303317	0.23455	0.0755468	FALSE
glutamate	Amino Acids	Glutamate Metabolism	-0.501716	0.0206449	0.134992	0.421693	TRUE
glutamine	Amino Acids	Glutamate Metabolism	0.00171287	0.970341	0.101524	0.122072	FALSE
N-acetyl-aspartyl-glutamate (NAAG)	Amino Acids	Glutamate Metabolism	0.131399	0.59741	0.279688	0.25675	FALSE
N-acetylglutamate	Amino Acids	Glutamate Metabolism	-0.363319	0.00184278	0.0601983	0.551242	TRUE
N-acetylglutamine	Amino Acids	Glutamate Metabolism	-0.0483581	0.586269	0.000119051	0.999071	FALSE
N-methyl-4-aminobutyric acid	Amino Acids	Glutamate Metabolism	0.142242	0.550081	0.256939	0.347812	FALSE
pyroglutamine*	Amino Acids	Glutamate Metabolism	-0.0538649	0.271129	0.123706	0.0907584	FALSE
S-1-pyrroline-5-carboxylate	Amino Acids	Glutamate Metabolism	-0.0845823	0.138527	-0.0585579	0.594458	TRUE
5-oxoproline	Amino Acids	Glutathione Metabolism	-0.0904118	0.0306942	0.045859	0.680504	FALSE
cys-gly, oxidized	Amino Acids	Glutathione Metabolism	0.0452416	0.705	0.273166	0.0489408	TRUE
cysteine-glutathione disulfide	Amino Acids	Glutathione Metabolism	0.0170846	0.871891	0.104199	0.487771	FALSE
cysteinylglycine	Amino Acids	Glutathione Metabolism	0.0664048	0.494614	0.223248	0.310999	FALSE
betaine	Amino Acids	Glycine, Serine and Threonine Metabolism	-0.0232611	0.546852	-0.0121563	0.793104	FALSE
dimethylglycine	Amino Acids	Glycine, Serine and Threonine Metabolism	-0.0730058	0.236749	-0.00725414	0.91102	FALSE
glycine	Amino Acids	Glycine, Serine and Threonine Metabolism	-0.106842	0.0251839	0.00504374	0.946494	TRUE
N-acetylglycine	Amino Acids	Glycine, Serine and Threonine Metabolism	-0.181699	0.0300911	0.434542	0.0365234	TRUE
N-acetylserine	Amino Acids	Glycine, Serine and Threonine Metabolism	-0.120537	0.00571476	-0.0736388	0.100399	FALSE
N-acetylthreonine	Amino Acids	Glycine, Serine and Threonine Metabolism	0.0468662	0.81874	0.234438	0.124237	FALSE
O-acetylhomoserine	Amino Acids	Glycine, Serine and Threonine Metabolism	-1.14534	3.37318e-12	-2.84658	3.25525e-07	TRUE
sarcosine (N-Methylglycine)	Amino Acids	Glycine, Serine and Threonine Metabolism	-0.115561	0.0512295	0.00590951	0.938884	FALSE
serine	Amino Acids	Glycine, Serine and Threonine Metabolism	-0.234752	0.000189843	0.01205	0.866201	TRUE
threonine	Amino Acids	Glycine, Serine and Threonine Metabolism	-0.27896	5.87453e-05	-0.112574	0.0767422	TRUE
1-methylguanidine	Amino Acids	Guanidino and Acetamido Metabolism	-0.166645	0.0518768	0.134196	0.344992	FALSE
4-guanidinobutanoate	Amino Acids	Guanidino and Acetamido Metabolism	-0.0417161	0.444519	-0.337119	0.00223512	TRUE
1-methylhistidine	Amino Acids	Histidine Metabolism	-0.20982	0.00159816	-0.399562	2.54015e-06	TRUE
1-methylimidazoleacetate	Amino Acids	Histidine Metabolism	-0.0529792	0.247634	0.016585	0.836844	FALSE
3-methylhistidine	Amino Acids	Histidine Metabolism	-0.422154	2.27983e-08	-1.25153	2.93717e-05	TRUE
histidine	Amino Acids	Histidine Metabolism	-0.000963004	0.981431	0.140522	0.0296625	TRUE
hydantoin-5-propionic acid	Amino Acids	Histidine Metabolism	-0.23278	0.170068	0.0389846	0.786781	TRUE
imidazole lactate	Amino Acids	Histidine Metabolism	-0.172861	0.0209263	0.267783	0.00454683	FALSE
imidazole propionate	Amino Acids	Histidine Metabolism	-0.110374	0.568516	0.175578	0.202233	FALSE
N-acetyl-1-methylhistidine*	Amino Acids	Histidine Metabolism	0.0613411	0.374119	-0.160499	0.235416	FALSE
N-acetyl-3-methylhistidine*	Amino Acids	Histidine Metabolism	-0.178194	0.347282	-1.1426	4.33471e-06	FALSE
N-acetylhistidine	Amino Acids	Histidine Metabolism	-0.0222236	0.879614	-0.140315	0.405278	FALSE
trans-urocanate	Amino Acids	Histidine Metabolism	0.538212	0.0107196	-0.174782	0.412516	TRUE
2-hydroxy-3-methylvalerate	Amino Acids	Leucine, Isoleucine and Valine Metabolism	-0.391812	1.36123e-06	0.477401	8.91601e-05	TRUE
2-methylbutyrylcarnitine (C5)	Amino Acids	Leucine, Isoleucine and Valine Metabolism	-0.37306	0.000868944	0.0250716	0.798645	TRUE
3-hydroxy-2-ethylpropionate	Amino Acids	Leucine, Isoleucine and Valine Metabolism	-0.295398	0.000597954	0.380097	0.000445989	TRUE
3-hydroxyisobutyrate	Amino Acids	Leucine, Isoleucine and Valine Metabolism	-0.603908	0.000187253	0.298622	0.0558927	TRUE
3-methyl-2-oxobutyrate	Amino Acids	Leucine, Isoleucine and Valine Metabolism	-0.224102	0.000389253	0.0617531	0.473048	TRUE
3-methyl-2-oxovalerate	Amino Acids	Leucine, Isoleucine and Valine Metabolism	-0.611792	1.27298e-06	0.201732	0.0140341	TRUE
4-methyl-2-oxopentanoate	Amino Acids	Leucine, Isoleucine and Valine Metabolism	-0.364993	0.000196078	0.357035	7.75486e-05	TRUE
alpha-hydroxyisocaproate	Amino Acids	Leucine, Isoleucine and Valine Metabolism	-0.437025	4.80156e-05	0.46623	2.77875e-06	TRUE
alpha-hydroxyisovalerate	Amino Acids	Leucine, Isoleucine and Valine Metabolism	0.0318525	0.402652	0.557613	7.70858e-05	FALSE
beta-hydroxyisovalerate	Amino Acids	Leucine, Isoleucine and Valine Metabolism	-0.421959	9.64584e-05	0.31779	0.0022031	TRUE
ethylmalonate	Amino Acids	Leucine, Isoleucine and Valine Metabolism	-0.292479	0.000835316	-0.00941651	0.927091	TRUE
isobutyrylcarnitine	Amino Acids	Leucine, Isoleucine and Valine Metabolism	-0.225669	0.00218713	-0.0758915	0.479322	TRUE
isobutyrylglycine	Amino Acids	Leucine, Isoleucine and Valine Metabolism	-0.0170633	0.868106	-0.145534	0.342323	TRUE
isoleucine	Amino Acids	Leucine, Isoleucine and Valine Metabolism	-0.427841	3.4894e-06	0.137608	0.0161218	TRUE
isovalerate	Amino Acids	Leucine, Isoleucine and Valine Metabolism	-0.727662	0.00280441	-0.103833	0.535529	TRUE
isovalerylcarnitine	Amino Acids	Leucine, Isoleucine and Valine Metabolism	-0.519533	0.00108461	-0.151369	0.194627	TRUE
isovalerylglycine	Amino Acids	Leucine, Isoleucine and Valine Metabolism	-0.198064	0.133548	-0.129516	0.313857	TRUE
leucine	Amino Acids	Leucine, Isoleucine and Valine Metabolism	-0.350296	7.12938e-06	0.101445	0.0961881	TRUE
methylsuccinate	Amino Acids	Leucine, Isoleucine and Valine Metabolism	-0.355295	0.0111332	-0.0824804	0.508777	FALSE
methylsuccinoylcarnitine (1)	Amino Acids	Leucine, Isoleucine and Valine Metabolism	0.124542	0.332428	-0.229223	0.158482	FALSE
N-acetylisoleucine	Amino Acids	Leucine, Isoleucine and Valine Metabolism	-0.130901	0.227204	-0.00676479	0.925602	TRUE
N-acetylleucine	Amino Acids	Leucine, Isoleucine and Valine Metabolism	-0.296742	0.000950833	-0.0815165	0.33667	TRUE
N-acetylvaline	Amino Acids	Leucine, Isoleucine and Valine Metabolism	-0.128065	0.0391122	0.194912	0.00911546	FALSE
tigloylglycine	Amino Acids	Leucine, Isoleucine and Valine Metabolism	-0.263454	0.206892	-0.059581	0.728289	FALSE
tiglylcarnitine	Amino Acids	Leucine, Isoleucine and Valine Metabolism	-0.169024	0.00367362	-0.0609219	0.643746	FALSE
valine	Amino Acids	Leucine, Isoleucine and Valine Metabolism	-0.244343	5.04691e-05	0.0788019	0.194863	TRUE
2-aminoadipate	Amino Acids	Lysine Metabolism	-0.102776	0.340495	0.0457933	0.745611	TRUE
3-methylglutarylcarnitine (2)	Amino Acids	Lysine Metabolism	0.0607757	0.40541	0.109672	0.420703	FALSE
5-hydroxylysine	Amino Acids	Lysine Metabolism	-0.261788	9.29029e-05	0.18398	0.0281329	TRUE
6-oxopiperidine-2-carboxylic acid	Amino Acids	Lysine Metabolism	-0.0184172	0.888301	0.186086	0.212363	FALSE
glutarate (pentanedioate)	Amino Acids	Lysine Metabolism	-0.0735119	0.592225	0.0618243	0.779238	FALSE
glutarylcarnitine (C5)	Amino Acids	Lysine Metabolism	-0.0221402	0.63304	0.226666	0.0158892	FALSE
lysine	Amino Acids	Lysine Metabolism	-0.0200981	0.645736	0.141908	0.0322094	TRUE
N-acetyl-cadaverine	Amino Acids	Lysine Metabolism	0.111786	0.527069	-0.608615	0.0675586	FALSE
N6-acetyllysine	Amino Acids	Lysine Metabolism	-0.202692	0.0679985	0.0757048	0.437897	TRUE
N6,N6,N6-trimethyllysine	Amino Acids	Lysine Metabolism	-0.35594	1.21873e-05	-0.151437	0.0534474	TRUE
pipecolate	Amino Acids	Lysine Metabolism	0.0449563	0.217901	0.0160514	0.868929	FALSE
2-aminobutyrate	Amino Acids	Methionine, Cysteine, SAM and Taurine Metabolism	-0.308985	2.2547e-06	0.248282	0.00426851	TRUE
2-hydroxybutyrate/2-hydroxyisobutyrate	Amino Acids	Methionine, Cysteine, SAM and Taurine Metabolism	-0.234818	0.000384551	0.420928	0.00793045	TRUE
alpha-ketobutyrate	Amino Acids	Methionine, Cysteine, SAM and Taurine Metabolism	-0.185583	0.160111	0.525696	0.00363339	FALSE
cystathionine	Amino Acids	Methionine, Cysteine, SAM and Taurine Metabolism	-0.441506	3.91104e-06	-0.257915	0.00150703	TRUE
cysteine	Amino Acids	Methionine, Cysteine, SAM and Taurine Metabolism	0.042024	0.574813	0.110387	0.413692	FALSE
cysteine s-sulfate	Amino Acids	Methionine, Cysteine, SAM and Taurine Metabolism	-0.207617	0.0289011	-0.229187	0.329081	FALSE
cysteine sulfinic acid	Amino Acids	Methionine, Cysteine, SAM and Taurine Metabolism	0.0193215	0.760002	0.122811	0.340048	FALSE
cystine	Amino Acids	Methionine, Cysteine, SAM and Taurine Metabolism	0.0217374	0.781268	-0.0551344	0.612688	FALSE
hypotaurine	Amino Acids	Methionine, Cysteine, SAM and Taurine Metabolism	0.118535	0.0856146	0.0619102	0.406775	FALSE
methionine	Amino Acids	Methionine, Cysteine, SAM and Taurine Metabolism	-0.449696	4.08252e-06	0.179314	0.00672982	TRUE
methionine sulfone	Amino Acids	Methionine, Cysteine, SAM and Taurine Metabolism	-0.134809	0.14335	0.132	0.103878	FALSE
methionine sulfoxide	Amino Acids	Methionine, Cysteine, SAM and Taurine Metabolism	-0.482613	1.46432e-07	0.270545	0.000341092	TRUE
N-acetylmethionine	Amino Acids	Methionine, Cysteine, SAM and Taurine Metabolism	0.0171489	0.764702	0.197927	0.0161758	FALSE
N-acetyltaurine	Amino Acids	Methionine, Cysteine, SAM and Taurine Metabolism	-0.0106252	0.880361	0.138986	0.074253	FALSE
N-formylmethionine	Amino Acids	Methionine, Cysteine, SAM and Taurine Metabolism	0.0367108	0.456508	0.162236	0.0205552	FALSE
S-adenosylhomocysteine (SAH)	Amino Acids	Methionine, Cysteine, SAM and Taurine Metabolism	0.0846395	0.286282	0.229266	0.0206226	FALSE
S-methylcysteine	Amino Acids	Methionine, Cysteine, SAM and Taurine Metabolism	0.00311939	0.952965	-0.230232	0.018568	FALSE
taurine	Amino Acids	Methionine, Cysteine, SAM and Taurine Metabolism	0.0336819	0.286262	0.122693	0.0319188	TRUE
2-hydroxyphenylacetate	Amino Acids	Phenylalanine and Tyrosine Metabolism	-0.149527	0.342943	0.0728971	0.71355	TRUE
3-(4-hydroxyphenyl)lactate	Amino Acids	Phenylalanine and Tyrosine Metabolism	-0.256148	0.000175668	0.389364	4.36993e-05	TRUE
3-methoxytyrosine	Amino Acids	Phenylalanine and Tyrosine Metabolism	0.00840885	0.879291	0.159989	0.0882423	FALSE
3-phenylpropionate (hydrocinnamate)	Amino Acids	Phenylalanine and Tyrosine Metabolism	-0.339905	0.0144627	-0.831619	0.0126543	TRUE
4-hydroxyphenylacetatoylcarnitine	Amino Acids	Phenylalanine and Tyrosine Metabolism	-0.10103	0.174236	-0.0352384	0.868428	TRUE
4-hydroxyphenylpyruvate	Amino Acids	Phenylalanine and Tyrosine Metabolism	-0.203726	0.277267	0.182957	0.160315	TRUE
dopamine sulfate (2)	Amino Acids	Phenylalanine and Tyrosine Metabolism	-0.557156	2.39654e-05	-0.885497	0.000336889	TRUE
N-acetylphenylalanine	Amino Acids	Phenylalanine and Tyrosine Metabolism	-0.0811734	0.204388	-0.0127689	0.915912	TRUE
N-acetyltyrosine	Amino Acids	Phenylalanine and Tyrosine Metabolism	-0.185918	0.0169695	-0.208397	0.0630759	TRUE
N-formylphenylalanine	Amino Acids	Phenylalanine and Tyrosine Metabolism	-0.437391	0.0294278	-0.0558756	0.738757	TRUE
o-cresol sulfate	Amino Acids	Phenylalanine and Tyrosine Metabolism	0.038144	0.792678	-0.306289	0.225691	FALSE
p-cresol sulfate	Amino Acids	Phenylalanine and Tyrosine Metabolism	0.23542	0.021166	0.816408	0.00288149	FALSE
p-cresol-glucuronide*	Amino Acids	Phenylalanine and Tyrosine Metabolism	-0.0607672	0.799196	1.18422	0.00613685	FALSE
phenol sulfate	Amino Acids	Phenylalanine and Tyrosine Metabolism	0.138992	0.0290258	0.180257	0.462358	TRUE
phenylacetylcarnitine	Amino Acids	Phenylalanine and Tyrosine Metabolism	-0.102733	0.311906	0.174937	0.489608	TRUE
phenylacetylglutamate	Amino Acids	Phenylalanine and Tyrosine Metabolism	0.168063	0.253683	0.574162	0.0308438	FALSE
phenylacetylglutamine	Amino Acids	Phenylalanine and Tyrosine Metabolism	0.0204592	0.723612	0.25192	0.0926062	FALSE
phenylalanine	Amino Acids	Phenylalanine and Tyrosine Metabolism	-0.206245	0.00133873	0.236064	0.00379391	TRUE
phenyllactate (PLA)	Amino Acids	Phenylalanine and Tyrosine Metabolism	-0.324996	1.20335e-05	0.368195	8.12336e-06	TRUE
phenylpyruvate	Amino Acids	Phenylalanine and Tyrosine Metabolism	-0.26144	0.0168478	0.243442	0.0215457	TRUE
thyroxine	Amino Acids	Phenylalanine and Tyrosine Metabolism	0.0435259	0.193228	0.269572	0.000437956	FALSE
tyramine O-sulfate	Amino Acids	Phenylalanine and Tyrosine Metabolism	-0.301303	0.00223717	-0.54651	0.00713663	TRUE
tyrosine	Amino Acids	Phenylalanine and Tyrosine Metabolism	-0.316914	2.97505e-05	0.0329867	0.551247	TRUE
vanillylmandelate (VMA)	Amino Acids	Phenylalanine and Tyrosine Metabolism	-0.018345	0.740594	0.120298	0.130394	TRUE
4-acetamidobutanoate	Amino Acids	Polyamine Metabolism	-0.0358129	0.643424	0.0556129	0.63793	FALSE
5-methylthioadenosine (MTA)	Amino Acids	Polyamine Metabolism	-0.153463	0.00807367	0.198366	0.0309464	TRUE
acisoga	Amino Acids	Polyamine Metabolism	-0.166598	0.201292	-0.660612	0.00153402	FALSE
N-acetylputrescine	Amino Acids	Polyamine Metabolism	0.116782	0.0585375	0.0381352	0.699007	FALSE
spermidine	Amino Acids	Polyamine Metabolism	-0.185786	0.222215	0.573027	0.000312173	TRUE
3-indoxyl sulfate	Amino Acids	Tryptophan Metabolism	-0.00404531	0.947866	-0.22323	0.150318	FALSE
5-hydroxyindoleacetate	Amino Acids	Tryptophan Metabolism	-0.19646	0.00752039	0.202258	0.00333426	FALSE
C-glycosyltryptophan	Amino Acids	Tryptophan Metabolism	0.147365	0.0756362	0.441888	0.00668449	FALSE
indoleacetate	Amino Acids	Tryptophan Metabolism	-0.236436	0.00202528	-0.379729	0.0451557	FALSE
indoleacetylglutamine	Amino Acids	Tryptophan Metabolism	-0.517578	0.000240006	-0.791453	0.00152885	FALSE
indolelactate	Amino Acids	Tryptophan Metabolism	-0.105577	0.0318984	0.066947	0.207365	FALSE
indolepropionate	Amino Acids	Tryptophan Metabolism	-0.0330584	0.710863	-1.07779	0.00173977	FALSE
kynurenate	Amino Acids	Tryptophan Metabolism	-0.074459	0.376951	0.389968	7.98406e-06	FALSE
kynurenine	Amino Acids	Tryptophan Metabolism	-0.0212568	0.616669	0.130103	0.101411	TRUE
N-acetylkynurenine (2)	Amino Acids	Tryptophan Metabolism	0.0655803	0.552218	-0.120394	0.454044	TRUE
N-acetyltryptophan	Amino Acids	Tryptophan Metabolism	-0.127735	0.19127	-0.106879	0.32939	TRUE
serotonin	Amino Acids	Tryptophan Metabolism	0.417938	0.00536971	0.447273	0.0118761	FALSE
tryptophan	Amino Acids	Tryptophan Metabolism	-0.229934	0.000740824	0.0946206	0.1856	TRUE
tryptophan betaine	Amino Acids	Tryptophan Metabolism	0.00356199	0.943891	0.0812011	0.480164	FALSE
xanthurenate	Amino Acids	Tryptophan Metabolism	0.190688	0.130652	0.172676	0.0798916	TRUE
arginine	Amino Acids	Urea cycle; Arginine and Proline Metabolism	-0.184696	0.000679928	0.0157106	0.769345	TRUE
argininosuccinate	Amino Acids	Urea cycle; Arginine and Proline Metabolism	-0.336568	0.0207585	0.225233	0.115952	FALSE
citrulline	Amino Acids	Urea cycle; Arginine and Proline Metabolism	-0.31469	0.00253703	0.154519	0.0172481	TRUE
dimethylarginine (SDMA + ADMA)	Amino Acids	Urea cycle; Arginine and Proline Metabolism	-0.0923669	0.105841	0.146789	0.0757776	TRUE
homoarginine	Amino Acids	Urea cycle; Arginine and Proline Metabolism	-0.137028	0.0384973	0.0967334	0.296033	TRUE
homocitrulline	Amino Acids	Urea cycle; Arginine and Proline Metabolism	-0.176246	0.00655527	0.0606067	0.466953	TRUE
N-acetylarginine	Amino Acids	Urea cycle; Arginine and Proline Metabolism	-0.106175	0.0662914	-0.0774963	0.253431	FALSE
N-acetylcitrulline	Amino Acids	Urea cycle; Arginine and Proline Metabolism	0.0970433	0.594031	-0.332926	0.207308	TRUE
N-delta-acetylornithine	Amino Acids	Urea cycle; Arginine and Proline Metabolism	-0.156261	3.5605e-05	0.00979296	0.944415	FALSE
N-methylproline	Amino Acids	Urea cycle; Arginine and Proline Metabolism	-0.159018	0.000298058	-0.107991	0.567344	FALSE
N2,N5-diacetylornithine	Amino Acids	Urea cycle; Arginine and Proline Metabolism	-0.0689288	0.540978	-0.358898	0.0158919	FALSE
ornithine	Amino Acids	Urea cycle; Arginine and Proline Metabolism	-0.26462	4.79816e-07	-0.225172	0.000306429	TRUE
pro-hydroxy-pro	Amino Acids	Urea cycle; Arginine and Proline Metabolism	-0.56301	8.07131e-08	0.233942	0.00450317	TRUE
proline	Amino Acids	Urea cycle; Arginine and Proline Metabolism	-0.207475	1.22523e-05	0.00612164	0.912485	TRUE
trans-4-hydroxyproline	Amino Acids	Urea cycle; Arginine and Proline Metabolism	-0.288041	4.13865e-05	-0.494747	1.12509e-05	TRUE
urea	Amino Acids	Urea cycle; Arginine and Proline Metabolism	-0.178465	5.95232e-05	0.0263658	0.772424	FALSE
arginine	Amino Acids		-0.261326	4.38337e-07	-0.155947	0.00047561	TRUE
glutamine	Amino Acids		-0.0335744	0.333572	-0.026464	0.33403	TRUE
glycine	Amino Acids		-0.130705	4.28609e-05	-0.113103	0.0056064	TRUE
histidine	Amino Acids		-0.0524242	0.0498608	-0.0284478	0.318115	TRUE
leucine or isoleucine	Amino Acids		-0.50691	1.29141e-08	-0.0116002	0.802942	TRUE
methionine	Amino Acids		-0.465109	4.68188e-09	0.0294981	0.563229	TRUE
ornithine	Amino Acids		-0.349986	1.3486e-07	-0.438818	1.0851e-06	TRUE
phenylalanine	Amino Acids		-0.294547	1.89827e-07	0.132053	0.00395033	TRUE
proline	Amino Acids		-0.334497	6.06084e-09	-0.127137	0.0253436	TRUE
serine	Amino Acids		-0.286165	8.07924e-05	-0.0770922	0.29903	TRUE
threonine	Amino Acids		-0.358987	1.21285e-06	-0.267799	0.00060825	TRUE
tryptophan	Amino Acids		-0.210784	1.42811e-06	-0.0853703	0.0505461	TRUE
tyrosine	Amino Acids		-0.370383	4.06545e-07	-0.0365571	0.483703	TRUE
valine	Amino Acids		-0.350027	8.14561e-09	-0.122123	0.00723839	TRUE
erythronate*	Carbohydrates	Aminosugar Metabolism	-0.0713379	0.246179	0.146619	0.0822802	TRUE
glucuronate	Carbohydrates	Aminosugar Metabolism	-0.00770262	0.911458	-0.13866	0.223561	FALSE
N-acetylglucosaminylasparagine	Carbohydrates	Aminosugar Metabolism	0.0234942	0.838255	0.183214	0.165246	FALSE
N-acetylneuraminate	Carbohydrates	Aminosugar Metabolism	0.0566958	0.325473	0.196592	0.028533	FALSE
fructose	Carbohydrates	Fructose, Mannose and Galactose Metabolism	-0.273946	0.0743565	-0.104548	0.492339	TRUE
mannitol/sorbitol	Carbohydrates	Fructose, Mannose and Galactose Metabolism	-0.695441	6.10832e-06	-1.42181	1.52996e-05	TRUE
mannose	Carbohydrates	Fructose, Mannose and Galactose Metabolism	-0.846022	1.91204e-07	-0.255589	0.0605408	TRUE
maltose	Carbohydrates	Glycogen Metabolism	0.587848	0.0109915	-0.055325	0.672173	TRUE
maltotriose	Carbohydrates	Glycogen Metabolism	0.283504	0.0376413	-0.0908907	0.497009	FALSE
1,5-anhydroglucitol (1,5-AG)	Carbohydrates	Glycolysis, Gluconeogenesis, and Pyruvate Metabolism	0.0698794	0.102398	-0.000471471	0.991631	FALSE
3-phosphoglycerate	Carbohydrates	Glycolysis, Gluconeogenesis, and Pyruvate Metabolism	0.356201	0.0541953	0.310313	0.056257	TRUE
glucose	Carbohydrates	Glycolysis, Gluconeogenesis, and Pyruvate Metabolism	-0.205352	0.0153645	-0.0219111	0.804793	TRUE
glycerate	Carbohydrates	Glycolysis, Gluconeogenesis, and Pyruvate Metabolism	-0.0942205	0.21692	0.225053	0.0736083	TRUE
lactate	Carbohydrates	Glycolysis, Gluconeogenesis, and Pyruvate Metabolism	0.122858	0.193788	0.14882	0.188449	TRUE
pyruvate	Carbohydrates	Glycolysis, Gluconeogenesis, and Pyruvate Metabolism	-0.110723	0.0331279	0.033839	0.640228	TRUE
arabitol/xylitol	Carbohydrates	Pentose Metabolism	0.0350862	0.581556	-0.151437	0.129692	FALSE
arabonate/xylonate	Carbohydrates	Pentose Metabolism	0.330649	0.00222008	-0.127943	0.428464	FALSE
ribitol	Carbohydrates	Pentose Metabolism	-0.0346112	0.691706	-0.124527	0.175532	FALSE
ribonate	Carbohydrates	Pentose Metabolism	-0.207021	0.0551706	-0.106107	0.493716	TRUE
H1 (hexose)	Carbohydrates		-0.18681	0.000999002	-0.036119	0.486945	TRUE
oxalate (ethanedioate)	Cofactors and Vitamins	Ascorbate and Aldarate Metabolism	0.0483282	0.244831	0.212221	0.00484311	TRUE
threonate	Cofactors and Vitamins	Ascorbate and Aldarate Metabolism	0.0378357	0.594841	0.29512	0.0105029	TRUE
bilirubin (E,E)*	Cofactors and Vitamins	Hemoglobin and Porphyrin Metabolism	0.0168111	0.852126	0.4388	0.0559236	TRUE
bilirubin (E,Z or Z,E)*	Cofactors and Vitamins	Hemoglobin and Porphyrin Metabolism	-0.0348315	0.653288	0.147388	0.292491	TRUE
bilirubin (Z,Z)	Cofactors and Vitamins	Hemoglobin and Porphyrin Metabolism	-0.0219646	0.851262	0.187847	0.316446	TRUE
biliverdin	Cofactors and Vitamins	Hemoglobin and Porphyrin Metabolism	-0.0869033	0.577686	0.285348	0.140042	FALSE
1-methylnicotinamide	Cofactors and Vitamins	Nicotinate and Nicotinamide Metabolism	0.6665	0.000184177	-0.112006	0.414949	TRUE
N1-Methyl-2-pyridone-5-carboxamide	Cofactors and Vitamins	Nicotinate and Nicotinamide Metabolism	0.299367	2.96197e-06	0.434332	0.000207115	FALSE
nicotinamide	Cofactors and Vitamins	Nicotinate and Nicotinamide Metabolism	0.133843	0.343058	-0.0602534	0.697234	TRUE
nicotinamide riboside	Cofactors and Vitamins	Nicotinate and Nicotinamide Metabolism	0.0543875	0.694361	0.108542	0.4783	FALSE
quinolinate	Cofactors and Vitamins	Nicotinate and Nicotinamide Metabolism	0.0392298	0.648783	0.227813	0.055447	FALSE
trigonelline (N'-methylnicotinate)	Cofactors and Vitamins	Nicotinate and Nicotinamide Metabolism	-0.570637	6.59699e-08	-1.64311	2.94965e-10	TRUE
pantothenate	Cofactors and Vitamins	Pantothenate and CoA Metabolism	0.103452	0.00885019	0.333929	1.44942e-06	TRUE
flavin adenine dinucleotide (FAD)	Cofactors and Vitamins	Riboflavin Metabolism	-0.15863	0.055535	-0.158569	0.223475	FALSE
alpha-tocopherol	Cofactors and Vitamins	Tocopherol Metabolism	0.0877209	0.102426	0.168885	0.047298	TRUE
gamma-CEHC	Cofactors and Vitamins	Tocopherol Metabolism	-0.0245275	0.705401	0.982891	0.000169929	TRUE
gamma-tocopherol/beta-tocopherol	Cofactors and Vitamins	Tocopherol Metabolism	-0.132019	0.00987734	0.269171	0.0213807	TRUE
retinol (Vitamin A)	Cofactors and Vitamins	Vitamin A Metabolism	0.0502272	0.20516	0.122779	0.0420543	FALSE
pyridoxate	Cofactors and Vitamins	Vitamin B6 Metabolism	0.137216	0.16295	0.698373	6.23627e-07	TRUE
phosphate	Energy	Oxidative Phosphorylation	0.115085	0.0968888	0.108848	0.207878	TRUE
alpha-ketoglutarate	Energy	TCA Cycle	-0.140685	0.103322	0.144188	0.190461	FALSE
cis-aconitate	Energy	TCA Cycle	-0.238781	0.0104184	0.190082	0.0864851	FALSE
citrate	Energy	TCA Cycle	-0.0403793	0.560631	0.211763	0.0129879	FALSE
fumarate	Energy	TCA Cycle	-0.129145	0.110175	-0.0507082	0.620746	FALSE
malate	Energy	TCA Cycle	-0.0068021	0.893802	0.186217	0.00288798	TRUE
succinate	Energy	TCA Cycle	0.227713	0.162458	0.228309	0.139734	FALSE
succinylcarnitine	Energy	TCA Cycle	0.0774792	0.258143	0.0669463	0.347062	TRUE
carnitine	Lipids	Carnitine Metabolism	0.0059045	0.858551	0.0595987	0.219172	FALSE
deoxycarnitine	Lipids	Carnitine Metabolism	-0.0180792	0.695608	0.0204196	0.768728	FALSE
12-HETE	Lipids	Eicosanoid	1.30518	0.00295284	1.77431	0.00370314	FALSE
oleoyl ethanolamide	Lipids	Endocannabinoid	-0.311615	0.0149493	1.03016	0.000586098	TRUE
palmitoyl ethanolamide	Lipids	Endocannabinoid	-0.295802	0.00344972	0.604874	0.0085476	TRUE
palmitoylcholine	Lipids	Fatty Acid Metabolism (Acyl Choline)	0.860974	0.00110779	0.203343	0.400374	FALSE
butyrylcarnitine	Lipids	Fatty Acid Metabolism (also BCAA Metabolism)	-0.283503	8.71478e-05	0.0619162	0.502258	TRUE
methylmalonate (MMA)	Lipids	Fatty Acid Metabolism (also BCAA Metabolism)	-0.119353	0.143162	-0.0112103	0.934862	FALSE
propionylcarnitine	Lipids	Fatty Acid Metabolism (also BCAA Metabolism)	-0.302274	4.57136e-06	-0.0779612	0.296451	TRUE
propionylglycine	Lipids	Fatty Acid Metabolism (also BCAA Metabolism)	-0.140755	0.274466	-0.431881	0.0636239	FALSE
3-hydroxybutyrylcarnitine (1)	Lipids	Fatty Acid Metabolism(Acyl Carnitine)	-0.560787	3.573e-06	0.725865	0.00131244	TRUE
3-hydroxybutyrylcarnitine (2)	Lipids	Fatty Acid Metabolism(Acyl Carnitine)	-0.626398	0.000341797	0.341453	0.0203659	TRUE
acetylcarnitine	Lipids	Fatty Acid Metabolism(Acyl Carnitine)	-0.236348	0.000499586	0.259317	0.0147566	TRUE
adipoylcarnitine	Lipids	Fatty Acid Metabolism(Acyl Carnitine)	-0.312653	0.00588044	0.583737	0.000455172	TRUE
cis-4-decenoyl carnitine	Lipids	Fatty Acid Metabolism(Acyl Carnitine)	-0.261514	0.0595102	0.400887	0.0734184	TRUE
decanoylcarnitine	Lipids	Fatty Acid Metabolism(Acyl Carnitine)	-0.318416	0.107532	0.488902	0.083469	TRUE
hexanoylcarnitine	Lipids	Fatty Acid Metabolism(Acyl Carnitine)	-0.30059	0.00352264	0.500585	0.00207934	TRUE
laurylcarnitine	Lipids	Fatty Acid Metabolism(Acyl Carnitine)	-0.44021	0.021962	0.326333	0.223244	TRUE
linoleoylcarnitine*	Lipids	Fatty Acid Metabolism(Acyl Carnitine)	-0.210552	0.049765	0.20035	0.154796	TRUE
myristoleoylcarnitine*	Lipids	Fatty Acid Metabolism(Acyl Carnitine)	-0.217231	0.118799	0.845227	0.00148937	TRUE
myristoylcarnitine	Lipids	Fatty Acid Metabolism(Acyl Carnitine)	-0.42733	0.00416724	0.122058	0.460177	TRUE
octanoylcarnitine	Lipids	Fatty Acid Metabolism(Acyl Carnitine)	-0.264669	0.107898	0.502596	0.0397146	TRUE
oleoylcarnitine	Lipids	Fatty Acid Metabolism(Acyl Carnitine)	-0.230333	0.0434604	0.45212	0.00297321	TRUE
palmitoylcarnitine	Lipids	Fatty Acid Metabolism(Acyl Carnitine)	-0.203642	0.0223604	0.0566776	0.61262	TRUE
stearoylcarnitine	Lipids	Fatty Acid Metabolism(Acyl Carnitine)	-0.123915	0.0671219	-0.0445808	0.637709	TRUE
suberoyl carnitine	Lipids	Fatty Acid Metabolism(Acyl Carnitine)	-0.583361	0.0135307	0.669399	0.00845088	TRUE
N-palmitoyl glycine	Lipids	Fatty Acid Metabolism(Acyl Glycine)	-0.291612	0.00915688	0.626384	0.00264964	TRUE
2-methylmalonyl carnitine	Lipids	Fatty Acid Synthesis	-0.148782	0.414623	0.18236	0.368611	FALSE
malonate	Lipids	Fatty Acid Synthesis	0.0285494	0.883765	0.270412	0.250488	FALSE
malonylcarnitine	Lipids	Fatty Acid Synthesis	-0.0665986	0.380441	0.173293	0.135587	FALSE
linoleamide (18:2n6)	Lipids	Fatty Acid, Amide	0.102271	0.414778	0.0524775	0.680067	FALSE
oleamide	Lipids	Fatty Acid, Amide	-0.0118985	0.905484	-0.0505702	0.668238	FALSE
palmitic amide	Lipids	Fatty Acid, Amide	-0.0275192	0.845876	-0.140933	0.221025	FALSE
2-aminoheptanoate	Lipids	Fatty Acid, Amino	-0.144194	0.00512667	-0.761185	5.05535e-06	TRUE
2-aminooctanoate	Lipids	Fatty Acid, Amino	-0.274931	0.0426309	0.346869	0.0123211	FALSE
15-methylpalmitate	Lipids	Fatty Acid, Branched	-0.308235	0.0260702	0.959729	0.000447841	TRUE
17-methylstearate	Lipids	Fatty Acid, Branched	-0.345433	0.00317897	0.657151	0.00677684	TRUE
pristanate	Lipids	Fatty Acid, Branched	-0.374914	0.033669	0.17835	0.517391	TRUE
2-hydroxyglutarate	Lipids	Fatty Acid, Dicarboxylate	0.190431	0.13486	-0.142271	0.244761	FALSE
3-carboxy-4-methyl-5-propyl-2-furanpropanoate (CMPF)	Lipids	Fatty Acid, Dicarboxylate	0.0947314	0.0187905	0.264091	0.0325173	FALSE
azelate (nonanedioate)	Lipids	Fatty Acid, Dicarboxylate	-0.153143	0.173325	0.358354	0.122472	TRUE
dodecanedioate	Lipids	Fatty Acid, Dicarboxylate	0.0502431	0.681728	0.541333	0.0143273	TRUE
hexadecanedioate	Lipids	Fatty Acid, Dicarboxylate	-0.228304	0.0113975	0.426264	0.0119054	TRUE
maleate	Lipids	Fatty Acid, Dicarboxylate	-0.218362	0.0322555	-0.206116	0.0753627	FALSE
octadecanedioate	Lipids	Fatty Acid, Dicarboxylate	-0.496416	8.75008e-05	0.190108	0.159327	TRUE
sebacate (decanedioate)	Lipids	Fatty Acid, Dicarboxylate	0.109513	0.565977	0.318241	0.320407	FALSE
tetradecanedioate	Lipids	Fatty Acid, Dicarboxylate	-0.00964968	0.924418	0.756971	0.00056623	TRUE
9,10-DiHOME	Lipids	Fatty Acid, Dihydroxy	-0.274646	0.241235	0.2162	0.336817	TRUE
13-HODE + 9-HODE	Lipids	Fatty Acid, Monohydroxy	-0.159811	0.633606	0.8736	0.00159716	TRUE
16-hydroxypalmitate	Lipids	Fatty Acid, Monohydroxy	0.0271325	0.747273	0.379605	0.0281208	TRUE
2-hydroxydecanoate	Lipids	Fatty Acid, Monohydroxy	-0.359891	0.000156773	-0.237251	0.0648684	TRUE
2-hydroxyoctanoate	Lipids	Fatty Acid, Monohydroxy	-0.147778	0.121644	0.20037	0.12486	TRUE
2-hydroxypalmitate	Lipids	Fatty Acid, Monohydroxy	-0.0496343	0.597672	0.660386	0.00292155	TRUE
2-hydroxystearate	Lipids	Fatty Acid, Monohydroxy	-0.0812196	0.447852	0.694119	0.00196055	TRUE
3-hydroxydecanoate	Lipids	Fatty Acid, Monohydroxy	-0.438179	0.019255	0.18854	0.402142	TRUE
3-hydroxylaurate	Lipids	Fatty Acid, Monohydroxy	-0.370559	0.107152	0.281527	0.230967	TRUE
3-hydroxymyristate	Lipids	Fatty Acid, Monohydroxy	-0.0924126	0.47733	0.314579	0.0311285	TRUE
3-hydroxyoctanoate	Lipids	Fatty Acid, Monohydroxy	-0.462021	0.00580088	0.260455	0.124693	TRUE
glycerol	Lipids	Glycerolipid Metabolism	-0.147138	0.32189	0.529002	0.0246348	TRUE
glycerol 3-phosphate	Lipids	Glycerolipid Metabolism	-0.0741002	0.321661	0.0386683	0.683885	FALSE
lysoPC a C14:0	Lipids	Glycerophospholipids	-0.072486	0.00304576	-0.374256	1.05525e-06	FALSE
lysoPC a C16:0	Lipids	Glycerophospholipids	-0.091705	0.0065441	-0.21839	0.000890123	FALSE
lysoPC a C16:1	Lipids	Glycerophospholipids	-0.0956328	0.0608707	-0.192787	0.0123022	FALSE
lysoPC a C17:0	Lipids	Glycerophospholipids	-0.0694959	0.095265	-0.16196	0.00228111	FALSE
lysoPC a C18:0	Lipids	Glycerophospholipids	-0.103007	0.0101286	-0.179432	0.00408146	FALSE
lysoPC a C18:2	Lipids	Glycerophospholipids	-0.331015	2.36006e-07	-0.215707	0.0093601	TRUE
lysoPC a C20:3	Lipids	Glycerophospholipids	-0.260683	0.000101817	-0.101356	0.112763	FALSE
lysoPC a C20:4	Lipids	Glycerophospholipids	-0.165962	0.000415409	0.0444449	0.52205	TRUE
PC aa C28:1	Lipids	Glycerophospholipids	0.00606066	0.868011	-0.0269368	0.476762	FALSE
PC aa C30:0	Lipids	Glycerophospholipids	-0.131108	0.000259993	-0.570794	1.02132e-06	FALSE
PC aa C32:0	Lipids	Glycerophospholipids	-0.0432576	0.198034	-0.260512	0.000586818	FALSE
PC aa C32:1	Lipids	Glycerophospholipids	-0.116038	0.00916149	-0.50556	1.37027e-05	FALSE
PC aa C32:2	Lipids	Glycerophospholipids	-0.19525	8.53942e-05	-0.854283	1.33765e-08	FALSE
PC aa C32:3	Lipids	Glycerophospholipids	-0.0970925	0.0411845	-0.175402	0.00587862	FALSE
PC aa C34:1	Lipids	Glycerophospholipids	-0.0487623	0.0782605	-0.0789205	0.206804	FALSE
PC aa C34:2	Lipids	Glycerophospholipids	-0.106532	0.000185178	-0.188112	0.000658674	FALSE
PC aa C34:3	Lipids	Glycerophospholipids	-0.183955	8.97712e-06	-0.0744075	0.22239	FALSE
PC aa C34:4	Lipids	Glycerophospholipids	-0.183875	2.88614e-05	-0.588422	1.16953e-07	FALSE
PC aa C36:0	Lipids	Glycerophospholipids	0.0185755	0.761172	-0.146501	0.0129194	FALSE
PC aa C36:1	Lipids	Glycerophospholipids	-0.0752806	0.0125986	-0.0851824	0.208786	FALSE
PC aa C36:2	Lipids	Glycerophospholipids	-0.119797	0.000375004	-0.144351	0.00919956	TRUE
PC aa C36:3	Lipids	Glycerophospholipids	-0.0842877	0.00811465	-0.0921085	0.0546606	FALSE
PC aa C36:4	Lipids	Glycerophospholipids	-0.0661312	0.00676859	-0.0845254	0.126667	FALSE
PC aa C36:5	Lipids	Glycerophospholipids	-0.0976966	0.00229724	-0.196472	0.00559529	FALSE
PC aa C36:6	Lipids	Glycerophospholipids	-0.0896345	0.00909555	-0.387654	2.11805e-05	FALSE
PC aa C38:0	Lipids	Glycerophospholipids	0.0397694	0.222358	-0.0451895	0.436985	FALSE
PC aa C38:3	Lipids	Glycerophospholipids	-0.000624479	0.980084	-0.076449	0.175687	FALSE
PC aa C38:4	Lipids	Glycerophospholipids	-0.0247737	0.320449	0.0340901	0.575154	FALSE
PC aa C38:5	Lipids	Glycerophospholipids	-0.0298982	0.229589	0.00442236	0.938776	FALSE
PC aa C38:6	Lipids	Glycerophospholipids	-0.0137017	0.605649	0.0420888	0.526205	FALSE
PC aa C40:1	Lipids	Glycerophospholipids	0.102534	0.158061	0.130954	0.0425753	FALSE
PC aa C40:2	Lipids	Glycerophospholipids	0.18489	0.0534262	0.149684	0.0486081	FALSE
PC aa C40:3	Lipids	Glycerophospholipids	0.0942489	0.0746429	0.0392518	0.477034	FALSE
PC aa C40:4	Lipids	Glycerophospholipids	0.0316332	0.33267	-0.0218531	0.718324	FALSE
PC aa C40:5	Lipids	Glycerophospholipids	0.0194013	0.520129	0.000199934	0.997595	FALSE
PC aa C40:6	Lipids	Glycerophospholipids	0.000741141	0.978485	0.0356847	0.603151	FALSE
PC aa C42:0	Lipids	Glycerophospholipids	0.0635269	0.172907	0.064249	0.178349	FALSE
PC aa C42:1	Lipids	Glycerophospholipids	0.0359066	0.419293	0.0669132	0.146793	FALSE
PC aa C42:2	Lipids	Glycerophospholipids	0.0707446	0.294018	0.0445594	0.419992	FALSE
PC aa C42:4	Lipids	Glycerophospholipids	0.0377849	0.616364	0.083304	0.239027	FALSE
PC aa C42:5	Lipids	Glycerophospholipids	0.07039	0.164021	0.0692934	0.233318	FALSE
PC aa C42:6	Lipids	Glycerophospholipids	0.0456654	0.168086	0.0490584	0.311228	FALSE
PC ae C30:0	Lipids	Glycerophospholipids	0.044167	0.472016	-0.118961	0.0880097	FALSE
PC ae C32:1	Lipids	Glycerophospholipids	0.021646	0.557291	-0.123599	0.0236997	FALSE
PC ae C32:2	Lipids	Glycerophospholipids	0.0303974	0.593588	-0.0143135	0.763907	FALSE
PC ae C34:0	Lipids	Glycerophospholipids	-0.0271905	0.399645	-0.299451	0.00020454	FALSE
PC ae C34:1	Lipids	Glycerophospholipids	-0.022177	0.41786	-0.164174	0.0180842	FALSE
PC ae C34:2	Lipids	Glycerophospholipids	-0.042827	0.0602291	-0.342073	3.06378e-05	FALSE
PC ae C34:3	Lipids	Glycerophospholipids	-0.00225793	0.949796	-0.313714	0.000148964	FALSE
PC ae C36:1	Lipids	Glycerophospholipids	0.0306644	0.366957	-0.0287588	0.587229	FALSE
PC ae C36:2	Lipids	Glycerophospholipids	-0.0957222	0.00207119	-0.179194	0.00235047	FALSE
PC ae C36:3	Lipids	Glycerophospholipids	-0.0267841	0.31519	-0.257467	0.000668782	FALSE
PC ae C36:4	Lipids	Glycerophospholipids	0.0130824	0.617846	-0.185959	0.0122309	FALSE
PC ae C36:5	Lipids	Glycerophospholipids	-0.000865935	0.978607	-0.186036	0.0101027	FALSE
PC ae C38:0	Lipids	Glycerophospholipids	-0.0434171	0.22535	-0.0783051	0.216355	FALSE
PC ae C38:2	Lipids	Glycerophospholipids	0.00235853	0.96721	-0.106444	0.0608987	FALSE
PC ae C38:3	Lipids	Glycerophospholipids	0.035777	0.348193	-0.0387234	0.456256	FALSE
PC ae C38:4	Lipids	Glycerophospholipids	0.0203172	0.435059	-0.0115056	0.8442	FALSE
PC ae C38:5	Lipids	Glycerophospholipids	0.0245346	0.380021	-0.08299	0.183327	FALSE
PC ae C38:6	Lipids	Glycerophospholipids	0.0219423	0.37242	-0.153159	0.0355554	FALSE
PC ae C40:1	Lipids	Glycerophospholipids	-0.0570218	0.213144	-0.111387	0.0240125	FALSE
PC ae C40:2	Lipids	Glycerophospholipids	0.0596793	0.128677	0.0177814	0.701384	FALSE
PC ae C40:3	Lipids	Glycerophospholipids	0.0502618	0.358902	0.0318436	0.629647	FALSE
PC ae C40:4	Lipids	Glycerophospholipids	0.0369561	0.333387	0.0253245	0.654628	FALSE
PC ae C40:5	Lipids	Glycerophospholipids	0.0468044	0.0960076	0.0166304	0.749715	FALSE
PC ae C40:6	Lipids	Glycerophospholipids	0.0327181	0.3408	0.00279502	0.964951	FALSE
PC ae C42:0	Lipids	Glycerophospholipids	0.0537053	0.355766	0.136873	0.0379792	FALSE
PC ae C42:1	Lipids	Glycerophospholipids	0.038193	0.565996	0.0805471	0.220704	FALSE
PC ae C42:2	Lipids	Glycerophospholipids	0.0197827	0.512731	0.000404668	0.994389	FALSE
PC ae C42:3	Lipids	Glycerophospholipids	0.0115095	0.70367	0.00520147	0.898626	FALSE
PC ae C42:4	Lipids	Glycerophospholipids	0.0756162	0.0500286	0.0322177	0.576409	FALSE
PC ae C42:5	Lipids	Glycerophospholipids	0.0364589	0.229478	0.0304849	0.530671	FALSE
PC ae C44:3	Lipids	Glycerophospholipids	0.149609	0.0190038	0.0438504	0.573895	FALSE
PC ae C44:4	Lipids	Glycerophospholipids	-0.0194987	0.597477	-0.0133231	0.808084	FALSE
PC ae C44:5	Lipids	Glycerophospholipids	0.043749	0.162994	0.0249082	0.665096	FALSE
PC ae C44:6	Lipids	Glycerophospholipids	0.0519538	0.083117	0.0409369	0.480526	FALSE
myo-inositol	Lipids	Inositol Metabolism	-0.0197561	0.774282	0.0530915	0.68828	FALSE
3-hydroxybutyrate (BHBA)	Lipids	Ketone Bodies	-0.616662	0.0396585	0.522972	0.221262	TRUE
acetoacetate	Lipids	Ketone Bodies	-0.173591	0.479106	0.972833	0.0233037	TRUE
C14 (tetradecanoylcarnitine)	Lipids	Long Chain Acylcarnitines	-0.177601	0.000547462	-0.0840362	0.229693	TRUE
C14:1 (tetradecenoylcarnitine)	Lipids	Long Chain Acylcarnitines	-0.182288	0.0086132	0.299645	0.0507986	TRUE
C14:1-OH (hydroxytetradecenoylcarnitine)	Lipids	Long Chain Acylcarnitines	-0.249749	0.0101364	0.0379596	0.747236	TRUE
C14:2 (tetradecadienylcarnitine)	Lipids	Long Chain Acylcarnitines	-0.345325	0.003947	0.391347	0.0399818	TRUE
C16 (hexadecanoylcarnitine)	Lipids	Long Chain Acylcarnitines	-0.276124	6.5153e-06	-0.11453	0.0864216	TRUE
C16-OH (hydroxyhexadecanoylcarnitine)	Lipids	Long Chain Acylcarnitines	0.124014	0.174243	0.100127	0.197994	FALSE
C16:1-OH (hexadecenoylcarnitine)	Lipids	Long Chain Acylcarnitines	-0.0748316	0.0926631	-0.0032469	0.961412	FALSE
C16:2 (hexadecadienylcarnitine)	Lipids	Long Chain Acylcarnitines	-0.0325719	0.808385	0.382013	0.00384242	TRUE
C16:2-OH (hydroxyhexadecadienylcarnitine)	Lipids	Long Chain Acylcarnitines	-0.112935	0.242769	0.0316896	0.74103	FALSE
C18 (octadecanoylcarnitine)	Lipids	Long Chain Acylcarnitines	-0.109087	0.0340757	-0.174259	0.0387358	FALSE
C18:1 (octadecenoylcarnitine)	Lipids	Long Chain Acylcarnitines	-0.253706	2.64556e-06	0.306717	0.00226978	TRUE
C18:2 (octadecadienylcarnitine)	Lipids	Long Chain Acylcarnitines	-0.149737	0.0325192	0.157372	0.0642828	TRUE
C8 (octanoylcarnitine)	Lipids	Long Chain Acylcarnitines	-0.196851	0.0471556	0.227972	0.110833	TRUE
1-palmityl-GPC (O-16:0)	Lipids	Lyso-phospho-ether	0.0589098	0.508334	0.0842393	0.422355	TRUE
1-stearyl-GPC (O-18:0)*	Lipids	Lyso-phospho-ether	0.100322	0.233903	0.131173	0.223324	FALSE
1-adrenoyl-GPC (22:4)*	Lipids	Lysolipid	0.038035	0.714418	0.205405	0.166757	FALSE
1-arachidonoyl-GPC (20:4n6)*	Lipids	Lysolipid	-0.00749624	0.917322	0.255133	0.0280631	FALSE
1-arachidonoyl-GPE (20:4n6)*	Lipids	Lysolipid	-0.282018	0.00155861	0.0427738	0.523307	TRUE
1-arachidonoyl-GPI (20:4)*	Lipids	Lysolipid	-0.249569	0.000910053	0.806505	0.00044131	TRUE
1-arachidoyl-GPC (20:0)	Lipids	Lysolipid	0.0142134	0.883748	0.291283	0.016357	FALSE
1-behenoyl-GPC (22:0)	Lipids	Lysolipid	-0.0321969	0.570038	0.0497184	0.512789	FALSE
1-dihomo-linolenoyl-GPC (20:3n3 or 6)*	Lipids	Lysolipid	-0.109117	0.23022	0.162504	0.170295	FALSE
1-dihomo-linolenoyl-GPE (20:3n3 or 6)*	Lipids	Lysolipid	-0.238978	0.0815413	0.521784	0.0637559	FALSE
1-dihomo-linoleoyl-GPC (20:2)*	Lipids	Lysolipid	-0.0898289	0.332168	-0.0260533	0.793391	FALSE
1-docosahexaenoyl-GPC (22:6)*	Lipids	Lysolipid	-0.0732429	0.407849	0.419808	0.000890382	FALSE
1-docosahexaenoyl-GPE (22:6)*	Lipids	Lysolipid	-0.204148	0.0740074	0.138841	0.106298	TRUE
1-docosapentaenoyl-GPC (22:5n3)*	Lipids	Lysolipid	-0.076224	0.389888	0.221192	0.0943511	FALSE
1-docosapentaenoyl-GPC (22:5n6)*	Lipids	Lysolipid	-0.115986	0.105835	0.200161	0.112586	FALSE
1-eicosapentaenoyl-GPC (20:5)*	Lipids	Lysolipid	-0.158385	0.100639	0.0553978	0.648567	FALSE
1-eicosapentaenoyl-GPE (20:5)*	Lipids	Lysolipid	-0.404137	0.0121781	0.191275	0.446184	TRUE
1-eicosenoyl-GPC (20:1)*	Lipids	Lysolipid	-0.000213756	0.997676	0.386748	0.000345933	FALSE
1-linolenoyl-GPC (18:3)*	Lipids	Lysolipid	-0.317423	0.00468113	0.389311	0.0027899	TRUE
1-linoleoyl-GPC (18:2)	Lipids	Lysolipid	-0.234407	0.00351192	-0.0100721	0.88916	TRUE
1-linoleoyl-GPE (18:2)*	Lipids	Lysolipid	-0.45757	1.15454e-05	-0.197476	0.00529657	TRUE
1-linoleoyl-GPI (18:2)*	Lipids	Lysolipid	-0.487902	7.54619e-06	0.679056	0.0137586	FALSE
1-margaroyl-GPC (17:0)	Lipids	Lysolipid	-0.025945	0.739762	-0.00531226	0.954289	TRUE
1-myristoyl-GPC (14:0)	Lipids	Lysolipid	-0.0797698	0.318243	-0.633936	2.75258e-05	FALSE
1-nonadecanoyl-GPC (19:0)	Lipids	Lysolipid	-0.059836	0.435483	-0.073941	0.46933	FALSE
1-oleoyl-GPC (18:1)	Lipids	Lysolipid	-0.134694	0.0541644	0.244922	0.00240924	TRUE
1-oleoyl-GPE (18:1)	Lipids	Lysolipid	-0.555387	4.82068e-06	0.211842	0.0204681	TRUE
1-oleoyl-GPI (18:1)*	Lipids	Lysolipid	-0.521679	0.00179045	0.586803	0.0765207	FALSE
1-palmitoleoyl-GPC (16:1)*	Lipids	Lysolipid	-0.0573039	0.355901	-0.0184771	0.820812	TRUE
1-palmitoyl-GPC (16:0)	Lipids	Lysolipid	-0.0321178	0.648336	-0.061236	0.380498	TRUE
1-palmitoyl-GPE (16:0)	Lipids	Lysolipid	-0.143983	0.0292	-0.176517	0.0177738	TRUE
1-palmitoyl-GPG (16:0)*	Lipids	Lysolipid	0.056035	0.667562	0.363326	0.055883	FALSE
1-palmitoyl-GPI (16:0)*	Lipids	Lysolipid	0.0399121	0.626434	0.505629	0.0392825	FALSE
1-pentadecanoyl-GPC (15:0)*	Lipids	Lysolipid	-0.0151909	0.791804	-0.193306	0.02225	TRUE
1-stearoyl-GPC (18:0)	Lipids	Lysolipid	-0.00764715	0.907548	0.0600215	0.443135	FALSE
1-stearoyl-GPE (18:0)	Lipids	Lysolipid	-0.0882577	0.160011	-0.131239	0.0723515	TRUE
1-stearoyl-GPI (18:0)	Lipids	Lysolipid	0.148841	0.0749871	0.784201	0.00330003	FALSE
2-arachidonoyl-GPC (20:4)*	Lipids	Lysolipid	-0.0444498	0.797136	0.889305	0.000441399	FALSE
2-arachidonoyl-GPE (20:4)*	Lipids	Lysolipid	-0.200619	0.0438926	0.573646	0.01567	FALSE
2-docosahexaenoyl-GPC (22:6)*	Lipids	Lysolipid	-0.259473	0.0107692	0.920342	0.000549373	FALSE
2-docosahexaenoyl-GPE (22:6)*	Lipids	Lysolipid	-0.193345	0.120523	0.647628	0.0107581	FALSE
2-linoleoyl-GPC (18:2)*	Lipids	Lysolipid	-0.38066	1.38482e-05	0.441333	0.0211187	TRUE
2-linoleoyl-GPE (18:2)*	Lipids	Lysolipid	-0.447203	0.00187788	0.413694	0.04248	TRUE
2-myristoyl-GPC (14:0)*	Lipids	Lysolipid	-0.155607	0.106588	-0.795738	2.37086e-05	FALSE
2-oleoyl-GPC (18:1)*	Lipids	Lysolipid	-0.226073	0.00115446	0.679472	0.00194248	FALSE
2-oleoyl-GPE (18:1)*	Lipids	Lysolipid	-0.477085	0.00726058	0.601511	0.0414847	TRUE
2-palmitoyl-GPC (16:0)*	Lipids	Lysolipid	-0.191372	0.0331432	0.443929	0.0177973	FALSE
2-palmitoyl-GPE (16:0)*	Lipids	Lysolipid	-0.0362734	0.805566	0.440951	0.096809	FALSE
2-stearoyl-GPE (18:0)*	Lipids	Lysolipid	-0.0842154	0.486588	0.546795	0.0128815	FALSE
1-(1-enyl-oleoyl)-GPC (P-18:1)*	Lipids	Lysoplasmalogen	0.109927	0.179392	0.0254136	0.789715	TRUE
1-(1-enyl-oleoyl)-GPE (P-18:1)*	Lipids	Lysoplasmalogen	0.0783259	0.465568	0.672888	0.00276351	TRUE
1-(1-enyl-palmitoyl)-GPC (P-16:0)*	Lipids	Lysoplasmalogen	0.0852431	0.331965	0.0633857	0.465864	TRUE
1-(1-enyl-palmitoyl)-GPE (P-16:0)*	Lipids	Lysoplasmalogen	0.0477889	0.639229	0.0837175	0.500503	FALSE
1-(1-enyl-stearoyl)-GPC (P-18:0) *	Lipids	Lysoplasmalogen	0.073762	0.464817	0.142204	0.173516	FALSE
1-(1-enyl-stearoyl)-GPE (P-18:0)*	Lipids	Lysoplasmalogen	-0.0910538	0.356407	0.629523	0.0052496	FALSE
C10 (decanoylcarnitine)	Lipids	Medium chain Acylcarnitines	-0.186367	0.112257	0.294098	0.0927899	TRUE
C10:1 (decenoylcarnitine)	Lipids	Medium chain Acylcarnitines	-0.149599	0.0584925	0.255612	0.0448251	TRUE
C12 (dodecanoylcarnitine)	Lipids	Medium chain Acylcarnitines	-0.299947	0.00388196	0.14948	0.343617	TRUE
C12:1 (dodecenoylcarnitine)	Lipids	Medium chain Acylcarnitines	-0.125001	0.199739	0.322556	0.0289991	TRUE
C7-DC (pimelylcarnitine)	Lipids	Medium chain Acylcarnitines	-0.320685	0.0104555	-0.0136023	0.92492	TRUE
C8:1 (octenoylcarnitine)	Lipids	Medium chain Acylcarnitines	-0.105226	0.0218703	0.837472	1.65477e-08	TRUE
10-undecenoate (11:1n1)	Lipids	Medium Chain Fatty Acid	-0.206709	0.000163527	0.0711438	0.614408	TRUE
5-dodecenoate (12:1n7)	Lipids	Medium Chain Fatty Acid	-0.25298	0.173076	0.598198	0.0388226	TRUE
caprate (10:0)	Lipids	Medium Chain Fatty Acid	-0.206291	0.140689	0.262114	0.128197	TRUE
caproate (6:0)	Lipids	Medium Chain Fatty Acid	-0.0144234	0.892279	0.24986	0.0613531	FALSE
caprylate (8:0)	Lipids	Medium Chain Fatty Acid	-0.0779646	0.44405	0.25483	0.0542426	TRUE
laurate (12:0)	Lipids	Medium Chain Fatty Acid	-0.0773725	0.628891	0.707846	0.00903668	TRUE
3-hydroxy-3-methylglutarate	Lipids	Mevalonate Metabolism	-0.15146	0.0885868	-0.0637436	0.528501	TRUE
1-arachidonylglycerol (20:4)	Lipids	Monoacylglycerol	0.143336	0.472272	0.765488	0.0288028	FALSE
1-linoleoylglycerol (18:2)	Lipids	Monoacylglycerol	-0.0306488	0.793962	0.570789	0.0621636	FALSE
1-palmitoylglycerol (16:0)	Lipids	Monoacylglycerol	-0.0332178	0.851834	0.38088	0.173498	FALSE
2-linoleoylglycerol (18:2)	Lipids	Monoacylglycerol	-0.0198373	0.895111	0.536863	0.0572341	FALSE
choline	Lipids	Phospholipid Metabolism	0.188687	0.0026422	-0.104863	0.107984	TRUE
choline phosphate	Lipids	Phospholipid Metabolism	0.0746355	0.246894	0.0979709	0.301439	TRUE
glycerophosphoethanolamine	Lipids	Phospholipid Metabolism	-0.0179417	0.793261	0.0144049	0.851284	TRUE
glycerophosphorylcholine (GPC)	Lipids	Phospholipid Metabolism	0.0460195	0.60197	-0.128041	0.445892	FALSE
phosphoethanolamine	Lipids	Phospholipid Metabolism	0.110832	0.206786	0.155493	0.164002	TRUE
trimethylamine N-oxide	Lipids	Phospholipid Metabolism	-0.338044	0.0175871	-1.75373	1.28719e-06	TRUE
cholate	Lipids	Primary Bile Acid Metabolism	-1.12628	0.00230396	-1.78501	0.000540931	TRUE
glycochenodeoxycholate	Lipids	Primary Bile Acid Metabolism	-0.409902	0.32613	0.203589	0.583003	TRUE
glycochenodeoxycholate glucuronide (1)	Lipids	Primary Bile Acid Metabolism	-0.135816	0.433294	-0.134393	0.508588	TRUE
glycochenodeoxycholate sulfate	Lipids	Primary Bile Acid Metabolism	-0.207296	0.373632	-0.0368581	0.885327	TRUE
glycocholate	Lipids	Primary Bile Acid Metabolism	-0.210589	0.514884	-0.0710274	0.86318	TRUE
taurochenodeoxycholate	Lipids	Primary Bile Acid Metabolism	-0.0725446	0.814441	0.423065	0.308692	TRUE
taurocholate	Lipids	Primary Bile Acid Metabolism	-0.109943	0.661943	0.0711468	0.892259	TRUE
3b-hydroxy-5-cholenoic acid	Lipids	Secondary Bile Acid Metabolism	-0.0401222	0.626032	0.0783415	0.421238	FALSE
3beta,7alpha-dihydroxy-5-cholestenoate	Lipids	Secondary Bile Acid Metabolism	0.0490964	0.496112	0.140704	0.231047	FALSE
deoxycholate	Lipids	Secondary Bile Acid Metabolism	-0.791493	0.00098557	-0.53086	0.113981	TRUE
glycocholenate sulfate*	Lipids	Secondary Bile Acid Metabolism	0.271352	0.00463533	0.0845732	0.384753	FALSE
glycodeoxycholate sulfate	Lipids	Secondary Bile Acid Metabolism	0.0691709	0.825634	0.217168	0.437194	TRUE
glycohyocholate	Lipids	Secondary Bile Acid Metabolism	-0.196881	0.452006	0.229342	0.515296	TRUE
glycolithocholate	Lipids	Secondary Bile Acid Metabolism	0.538364	0.217144	0.509021	0.0960538	TRUE
glycolithocholate sulfate*	Lipids	Secondary Bile Acid Metabolism	0.0690482	0.774477	0.0135171	0.959089	TRUE
glycoursodeoxycholate	Lipids	Secondary Bile Acid Metabolism	-0.414316	0.166383	0.327728	0.346506	TRUE
hyocholate	Lipids	Secondary Bile Acid Metabolism	-0.445528	0.0236525	-0.758213	0.0034441	FALSE
taurocholenate sulfate	Lipids	Secondary Bile Acid Metabolism	0.341657	0.0188236	0.594007	0.00308717	TRUE
taurolithocholate 3-sulfate	Lipids	Secondary Bile Acid Metabolism	-0.200888	0.405108	0.00425485	0.989244	TRUE
ursodeoxycholate	Lipids	Secondary Bile Acid Metabolism	-1.00043	0.00118149	-0.639983	0.114953	TRUE
C0 (carnitine)	Lipids	Short Chain Acylcarnitines	-0.0236842	0.300852	-0.0849411	0.127876	FALSE
C2 (acetylcarnitine)	Lipids	Short Chain Acylcarnitines	-0.283305	0.000247034	0.186667	0.0893803	TRUE
C3 (propionylcarnitine)	Lipids	Short Chain Acylcarnitines	-0.287153	2.24008e-07	-0.178934	0.0484719	TRUE
C4 (butyrylcarnitine)	Lipids	Short Chain Acylcarnitines	-0.197712	0.00191247	-0.11299	0.157304	TRUE
C4:1-DC (fumarylcarnitine) and C6 (hexanoylcarnitine)	Lipids	Short Chain Acylcarnitines	-0.182101	0.0143991	0.250685	0.020734	TRUE
C5 (valerylcarnitine)	Lipids	Short Chain Acylcarnitines	-0.392414	0.00133936	-0.186674	0.110663	TRUE
C5:1-DC (glutaconylcarnitine)	Lipids	Short Chain Acylcarnitines	0.0356878	0.764064	0.0233516	0.770427	FALSE
C5:1( tiglylcarnitine)	Lipids	Short Chain Acylcarnitines	-0.0695673	0.392037	-0.0805657	0.20495	FALSE
C6-OH (glutarylcarnitine) and C5-DC (hydroxyhexanoylcarnitine)	Lipids	Short Chain Acylcarnitines	0.00121329	0.991465	0.091397	0.374901	FALSE
sphinganine-1-phosphate	Lipids	Sphingolipid Metabolism	0.187465	0.171003	0.216813	0.165054	FALSE
sphingosine	Lipids	Sphingolipid Metabolism	0.0597642	0.58683	0.0822598	0.345035	FALSE
sphingosine 1-phosphate	Lipids	Sphingolipid Metabolism	0.151774	0.0647361	-0.00989331	0.925006	FALSE
SM (OH) C14:1	Lipids	Sphingolipids	-0.00235788	0.940222	-0.0393271	0.396353	FALSE
SM (OH) C16:1	Lipids	Sphingolipids	0.0253861	0.389313	-0.0236535	0.616394	FALSE
SM (OH) C22:1	Lipids	Sphingolipids	0.0504238	0.0667617	0.0223527	0.653562	FALSE
SM (OH) C22:2	Lipids	Sphingolipids	0.0409271	0.126687	-0.0152806	0.766067	FALSE
SM (OH) C24:1	Lipids	Sphingolipids	0.0663956	0.133971	0.0508714	0.426844	FALSE
SM C16:0	Lipids	Sphingolipids	0.0136037	0.60769	-0.0331539	0.450204	FALSE
SM C16:1	Lipids	Sphingolipids	-0.000112861	0.997135	-0.0415255	0.407772	FALSE
SM C18:0	Lipids	Sphingolipids	0.0397794	0.108377	-0.0200178	0.687528	FALSE
SM C18:1	Lipids	Sphingolipids	0.0333316	0.248175	-0.0315728	0.572553	FALSE
SM C20:2	Lipids	Sphingolipids	-0.0151997	0.90223	-0.00894148	0.93134	FALSE
SM C24:0	Lipids	Sphingolipids	0.0222654	0.415374	-0.0130753	0.757544	FALSE
SM C24:1	Lipids	Sphingolipids	0.0332484	0.267077	0.015787	0.760661	FALSE
SM C26:1	Lipids	Sphingolipids	0.0241403	0.654991	0.0237328	0.637492	FALSE
16a-hydroxy DHEA 3-sulfate	Lipids	Steroid	-0.120868	0.0191157	0.183743	0.0639696	FALSE
17alpha-hydroxypregnenolone sulfate	Lipids	Steroid	-0.222354	0.173447	0.433675	0.0585238	TRUE
21-hydroxypregnenolone disulfate	Lipids	Steroid	0.152935	0.078046	0.329698	0.0129716	FALSE
21-hydroxypregnenolone monosulfate (1)	Lipids	Steroid	-0.152736	0.299593	0.35853	0.0257218	FALSE
4-androsten-3alpha,17alpha-diol monosulfate (2)	Lipids	Steroid	-0.30773	0.00858932	-0.0419248	0.687636	TRUE
4-androsten-3alpha,17alpha-diol monosulfate (3)	Lipids	Steroid	0.0959409	0.0391283	0.389673	0.000477072	FALSE
4-androsten-3beta,17beta-diol disulfate (1)	Lipids	Steroid	0.0955018	0.0209424	0.0843226	0.183453	FALSE
4-androsten-3beta,17beta-diol disulfate (2)	Lipids	Steroid	0.16296	0.00291201	0.229298	0.0327658	FALSE
4-androsten-3beta,17beta-diol monosulfate (1)	Lipids	Steroid	0.053719	0.174133	0.1313	0.112743	TRUE
4-androsten-3beta,17beta-diol monosulfate (2)	Lipids	Steroid	0.0426139	0.461088	-0.168013	0.0355986	FALSE
5alpha-androstan-3alpha, 17beta-diol-17-glucosiduronate	Lipids	Steroid	-0.20884	0.190907	-0.174806	0.110781	FALSE
5alpha-androstan-3alpha,17alpha-diol disulfate	Lipids	Steroid	0.0562709	0.56808	0.233212	0.0567307	TRUE
5alpha-androstan-3alpha,17alpha-diol monosulfate	Lipids	Steroid	0.066452	0.130154	0.318063	0.0115077	FALSE
5alpha-androstan-3alpha,17beta-diol disulfate	Lipids	Steroid	0.209085	0.000568637	0.145325	0.323523	FALSE
5alpha-androstan-3alpha,17beta-diol monosulfate (1)	Lipids	Steroid	0.0616074	0.144361	0.0325567	0.578301	FALSE
5alpha-androstan-3alpha,17beta-diol monosulfate (2)	Lipids	Steroid	0.039817	0.633549	-0.118965	0.52718	FALSE
5alpha-androstan-3beta,17alpha-diol disulfate	Lipids	Steroid	0.144049	0.0900203	0.318542	0.0338209	FALSE
5alpha-androstan-3beta,17beta-diol disulfate	Lipids	Steroid	0.134848	0.00187714	0.195856	0.0783376	FALSE
5alpha-androstan-3beta,17beta-diol monosulfate (2)	Lipids	Steroid	0.0270918	0.61911	0.043878	0.633636	FALSE
5alpha-pregnan-3(alpha or beta),20beta-diol disulfate	Lipids	Steroid	0.364197	0.00214182	0.438716	0.163707	FALSE
5alpha-pregnan-3beta,20alpha-diol disulfate	Lipids	Steroid	0.250019	4.73825e-05	0.255795	0.0941994	FALSE
5alpha-pregnan-3beta,20alpha-diol monosulfate (2)	Lipids	Steroid	0.178214	0.0106016	-0.132799	0.341183	FALSE
5alpha-pregnan-3beta,20beta-diol monosulfate (1)	Lipids	Steroid	0.128994	0.0473178	0.297062	0.0307116	FALSE
andro steroid monosulfate (1)*	Lipids	Steroid	0.0305986	0.76515	0.110498	0.246198	FALSE
androsterone sulfate	Lipids	Steroid	-0.0412588	0.308196	0.138361	0.122505	FALSE
cortisol	Lipids	Steroid	-0.813153	0.000404619	0.0827468	0.47907	TRUE
cortisone	Lipids	Steroid	-0.415324	0.000145569	0.0337401	0.656102	TRUE
dehydroisoandrosterone sulfate (DHEA-S)	Lipids	Steroid	-0.0483651	0.221527	0.137325	0.0343915	FALSE
epiandrosterone sulfate	Lipids	Steroid	-0.00575674	0.891347	0.175292	0.0736344	FALSE
etiocholanolone glucuronide	Lipids	Steroid	-0.29946	0.00034115	-0.102942	0.238405	TRUE
pregn steroid monosulfate*	Lipids	Steroid	-0.00129032	0.984943	0.228785	0.0917937	FALSE
pregnanediol-3-glucuronide	Lipids	Steroid	-0.0445373	0.454376	-0.0390959	0.794269	FALSE
pregnanolone/allopregnanolone sulfate	Lipids	Steroid	-0.068441	0.617891	0.0704128	0.551314	TRUE
pregnen-diol disulfate*	Lipids	Steroid	0.266014	0.000109059	0.339586	0.00867397	FALSE
pregnenolone sulfate	Lipids	Steroid	-0.0476608	0.592513	0.476234	0.0108953	TRUE
7-alpha-hydroxy-3-oxo-4-cholestenoate (7-Hoca)	Lipids	Sterol	0.25003	0.00225045	0.210239	0.0270618	TRUE
cholesterol	Lipids	Sterol	0.115417	0.16265	0.270963	0.00288197	FALSE
allantoin	Nucleotides	Purine Metabolism, (Hypo)Xanthine/Inosine containing	-0.0990324	0.0866066	-0.0607257	0.331079	FALSE
hypoxanthine	Nucleotides	Purine Metabolism, (Hypo)Xanthine/Inosine containing	-0.0352463	0.869489	0.680665	0.000324709	FALSE
inosine	Nucleotides	Purine Metabolism, (Hypo)Xanthine/Inosine containing	0.0338354	0.812935	0.458408	0.0495732	FALSE
urate	Nucleotides	Purine Metabolism, (Hypo)Xanthine/Inosine containing	-0.0596782	0.0105716	-0.0462304	0.373528	TRUE
xanthine	Nucleotides	Purine Metabolism, (Hypo)Xanthine/Inosine containing	-0.314811	0.000369141	0.276171	0.00857134	TRUE
xanthosine	Nucleotides	Purine Metabolism, (Hypo)Xanthine/Inosine containing	-0.0183775	0.918215	0.187663	0.254991	FALSE
adenine	Nucleotides	Purine Metabolism, Adenine containing	0.0279733	0.828346	0.052224	0.713518	FALSE
adenosine	Nucleotides	Purine Metabolism, Adenine containing	0.122715	0.2425	0.235588	0.100653	FALSE
adenosine 3',5'-cyclic monophosphate (cAMP)	Nucleotides	Purine Metabolism, Adenine containing	0.293492	0.0135861	0.380394	0.0188723	TRUE
adenosine 5'-monophosphate (AMP)	Nucleotides	Purine Metabolism, Adenine containing	0.0972489	0.469106	0.279196	0.0931672	FALSE
N1-methyladenosine	Nucleotides	Purine Metabolism, Adenine containing	0.090047	0.0797864	0.116827	0.170059	FALSE
N6-carbamoylthreonyladenosine	Nucleotides	Purine Metabolism, Adenine containing	0.0867461	0.154196	0.105527	0.24198	TRUE
N6-succinyladenosine	Nucleotides	Purine Metabolism, Adenine containing	0.18955	0.182385	0.307511	0.00619726	FALSE
7-methylguanine	Nucleotides	Purine Metabolism, Guanine containing	0.100018	0.0286581	0.113259	0.1444	TRUE
N2,N2-dimethylguanosine	Nucleotides	Purine Metabolism, Guanine containing	0.0405514	0.500083	0.148479	0.0927467	FALSE
3-methylcytidine	Nucleotides	Pyrimidine Metabolism, Cytidine containing	0.0959827	0.0828911	0.140311	0.14577	FALSE
N4-acetylcytidine	Nucleotides	Pyrimidine Metabolism, Cytidine containing	-0.0216362	0.832729	0.277341	0.0536805	FALSE
dihydroorotate	Nucleotides	Pyrimidine Metabolism, Orotate containing	-0.237083	0.0172484	-0.389157	0.0254038	FALSE
orotate	Nucleotides	Pyrimidine Metabolism, Orotate containing	-0.109264	0.182568	0.180265	0.0671499	TRUE
orotidine	Nucleotides	Pyrimidine Metabolism, Orotate containing	-0.0563478	0.303644	0.108326	0.239038	FALSE
3-aminoisobutyrate	Nucleotides	Pyrimidine Metabolism, Thymine containing	-0.277571	0.000648933	0.22395	0.0643864	TRUE
5,6-dihydrothymine	Nucleotides	Pyrimidine Metabolism, Thymine containing	0.155085	0.213286	0.158294	0.0457716	FALSE
2'-deoxyuridine	Nucleotides	Pyrimidine Metabolism, Uracil containing	0.21458	0.0633767	0.124671	0.350928	FALSE
3-ureidopropionate	Nucleotides	Pyrimidine Metabolism, Uracil containing	-0.0418268	0.666607	-0.028343	0.784003	TRUE
5-methyluridine (ribothymidine)	Nucleotides	Pyrimidine Metabolism, Uracil containing	-0.00854004	0.867962	0.125338	0.00631567	FALSE
beta-alanine	Nucleotides	Pyrimidine Metabolism, Uracil containing	-0.00348974	0.972104	-0.104828	0.330925	FALSE
N-acetyl-beta-alanine	Nucleotides	Pyrimidine Metabolism, Uracil containing	-0.176815	0.0806331	-0.0409989	0.676406	FALSE
pseudouridine	Nucleotides	Pyrimidine Metabolism, Uracil containing	-0.0494032	0.160224	0.0749735	0.10681	FALSE
uridine	Nucleotides	Pyrimidine Metabolism, Uracil containing	0.0141248	0.740207	0.00700274	0.861707	TRUE
prolylglycine	Peptides	Dipeptide	-0.372915	0.00993888	0.0314887	0.830377	TRUE
N-acetylcarnosine	Peptides	Dipeptide Derivative	0.18062	0.000862605	0.0967821	0.326281	TRUE
DSGEGDFXAEGGGVR*	Peptides	Fibrinogen Cleavage Peptide	-0.230029	0.522633	0.0314333	0.930715	TRUE
gamma-glutamyl-2-aminobutyrate	Peptides	Gamma-glutamyl Amino Acid	-0.439623	0.00023273	0.384287	0.0030417	FALSE
gamma-glutamyl-epsilon-lysine	Peptides	Gamma-glutamyl Amino Acid	-0.12398	0.0507614	0.197185	0.024035	TRUE
gamma-glutamylalanine	Peptides	Gamma-glutamyl Amino Acid	-0.177504	0.123753	0.172784	0.137847	TRUE
gamma-glutamylglutamate	Peptides	Gamma-glutamyl Amino Acid	-0.197367	0.285451	0.236008	0.0978302	FALSE
gamma-glutamylglutamine	Peptides	Gamma-glutamyl Amino Acid	-0.111854	0.191522	0.0871713	0.357981	FALSE
gamma-glutamylglycine	Peptides	Gamma-glutamyl Amino Acid	-0.269012	0.000490553	0.0196362	0.805803	TRUE
gamma-glutamylhistidine	Peptides	Gamma-glutamyl Amino Acid	-0.233198	0.000413846	0.148253	0.0963437	TRUE
gamma-glutamylisoleucine*	Peptides	Gamma-glutamyl Amino Acid	-0.610746	7.04074e-06	0.217173	0.00261154	TRUE
gamma-glutamylleucine	Peptides	Gamma-glutamyl Amino Acid	-0.590621	5.54398e-08	0.137908	0.053433	TRUE
gamma-glutamylmethionine	Peptides	Gamma-glutamyl Amino Acid	-0.673257	4.22934e-07	0.237527	0.0165671	TRUE
gamma-glutamylphenylalanine	Peptides	Gamma-glutamyl Amino Acid	-0.449052	1.54015e-06	0.195222	0.00627134	TRUE
gamma-glutamylthreonine*	Peptides	Gamma-glutamyl Amino Acid	-0.411753	0.000584025	-0.139118	0.159715	TRUE
gamma-glutamyltryptophan	Peptides	Gamma-glutamyl Amino Acid	-0.57544	0.000369968	0.214965	0.0222023	TRUE
gamma-glutamyltyrosine	Peptides	Gamma-glutamyl Amino Acid	-0.594063	5.43966e-06	0.0160979	0.875268	TRUE
gamma-glutamylvaline	Peptides	Gamma-glutamyl Amino Acid	-0.409152	2.75387e-06	-0.0254246	0.671188	TRUE
tartronate (hydroxymalonate)	Xenobiotics	Bacterial/Fungal	-0.0959427	0.168815	0.340409	0.00640424	FALSE
3-hydroxyhippurate	Xenobiotics	Benzoate Metabolism	-0.721754	0.000438996	-0.871271	0.0236009	TRUE
4-ethylphenylsulfate	Xenobiotics	Benzoate Metabolism	-0.227101	0.00780938	-0.0298344	0.931008	FALSE
4-hydroxyhippurate	Xenobiotics	Benzoate Metabolism	-0.31431	0.0301948	-0.0775597	0.696587	TRUE
4-methylcatechol sulfate	Xenobiotics	Benzoate Metabolism	-0.277716	0.0150306	-0.0490961	0.870835	FALSE
4-vinylphenol sulfate	Xenobiotics	Benzoate Metabolism	-0.317359	1.16742e-06	-1.4799	7.08953e-07	TRUE
benzoate	Xenobiotics	Benzoate Metabolism	0.0110561	0.941441	-0.0388518	0.763227	FALSE
catechol sulfate	Xenobiotics	Benzoate Metabolism	-0.533555	3.26045e-06	0.215796	0.275145	TRUE
hippurate	Xenobiotics	Benzoate Metabolism	-0.415138	0.000565449	-0.938028	0.00392683	TRUE
methyl-4-hydroxybenzoate sulfate	Xenobiotics	Benzoate Metabolism	-0.247809	0.151681	0.0671615	0.592006	TRUE
O-methylcatechol sulfate	Xenobiotics	Benzoate Metabolism	-0.572194	5.98105e-07	0.393058	0.0657022	TRUE
2-aminophenol sulfate	Xenobiotics	Chemical	-0.781025	3.0597e-05	-3.37178	1.28785e-06	TRUE
2-pyrrolidinone	Xenobiotics	Chemical	0.00442241	0.972482	-0.117018	0.460768	FALSE
3-hydroxypyridine sulfate	Xenobiotics	Chemical	-0.361725	1.73242e-05	-1.37916	4.55465e-05	TRUE
4-hydroxychlorothalonil	Xenobiotics	Chemical	0.112212	0.30602	0.173023	0.190555	FALSE
6-hydroxyindole sulfate	Xenobiotics	Chemical	0.024134	0.709092	-0.31593	0.0629558	FALSE
dimethyl sulfone	Xenobiotics	Chemical	0.177121	0.167986	0.320587	0.0533614	FALSE
EDTA	Xenobiotics	Chemical	0.126279	0.0191789	0.130403	0.0491739	FALSE
iminodiacetate (IDA)	Xenobiotics	Chemical	0.0744613	0.0603003	0.152328	0.0508287	FALSE
lanthionine	Xenobiotics	Chemical	-0.0538013	0.693485	0.437713	0.00878247	TRUE
N-methylpipecolate	Xenobiotics	Chemical	-0.0363843	0.659741	0.0195087	0.779242	FALSE
O-sulfo-L-tyrosine	Xenobiotics	Chemical	-0.0958918	0.141246	-0.0764979	0.305309	TRUE
sulfate*	Xenobiotics	Chemical	-0.136912	0.000506365	0.0379461	0.517943	FALSE
2-piperidinone	Xenobiotics	Food Component/Plant	-0.102478	0.364605	-0.123618	0.753154	FALSE
2,3-dihydroxyisovalerate	Xenobiotics	Food Component/Plant	0.0236134	0.893006	-0.571375	0.0822652	TRUE
4-allylphenol sulfate	Xenobiotics	Food Component/Plant	0.123573	0.0228378	-0.412482	0.14103	TRUE
alliin	Xenobiotics	Food Component/Plant	-0.44775	1.80983e-05	-1.94054	2.31577e-06	TRUE
betonicine	Xenobiotics	Food Component/Plant	-0.307014	0.000497057	-0.472356	0.0365813	FALSE
cinnamoylglycine	Xenobiotics	Food Component/Plant	-0.286297	0.307015	-0.274927	0.427823	TRUE
ergothioneine	Xenobiotics	Food Component/Plant	0.0462484	0.366362	0.0518758	0.616494	FALSE
erythritol	Xenobiotics	Food Component/Plant	-0.0313387	0.677541	0.0635745	0.546484	FALSE
gluconate	Xenobiotics	Food Component/Plant	-0.0638642	0.569214	-0.0919443	0.57725	TRUE
homostachydrine*	Xenobiotics	Food Component/Plant	0.0446872	0.735837	-0.0491363	0.888187	FALSE
indolin-2-one	Xenobiotics	Food Component/Plant	0.105799	0.233587	-0.251309	0.23333	TRUE
methyl glucopyranoside (alpha + beta)	Xenobiotics	Food Component/Plant	-0.0691141	0.231718	-0.715105	0.000128254	TRUE
methyl indole-3-acetate	Xenobiotics	Food Component/Plant	-0.28041	0.0545761	-0.32514	0.175204	TRUE
N-acetylalliin	Xenobiotics	Food Component/Plant	-0.332893	0.000312786	-1.65402	5.29117e-06	TRUE
phytanate	Xenobiotics	Food Component/Plant	-0.711895	0.000142689	0.0447861	0.8583	TRUE
piperine	Xenobiotics	Food Component/Plant	-0.244049	0.0084785	-2.33515	5.01529e-08	FALSE
quinate	Xenobiotics	Food Component/Plant	-0.336917	0.00130732	-1.65756	2.74279e-05	TRUE
S-allylcysteine	Xenobiotics	Food Component/Plant	-0.403915	8.1572e-08	-2.48781	8.96301e-09	TRUE
stachydrine	Xenobiotics	Food Component/Plant	-0.131536	0.000156667	-0.112696	0.0967557	TRUE
tartarate	Xenobiotics	Food Component/Plant	0.0492528	0.565288	0.257376	0.00972065	FALSE
thymol sulfate	Xenobiotics	Food Component/Plant	-0.238335	0.115339	-0.838918	0.0841601	FALSE
1-methylurate	Xenobiotics	Xanthine Metabolism	-0.215963	0.147061	-0.817315	0.0251863	FALSE
1-methylxanthine	Xenobiotics	Xanthine Metabolism	-0.419077	0.000906709	-0.987052	0.000283042	FALSE
1,7-dimethylurate	Xenobiotics	Xanthine Metabolism	-0.588838	1.22313e-07	-0.941464	0.00246372	TRUE
3-methylxanthine	Xenobiotics	Xanthine Metabolism	-0.382047	0.000138084	2.7667	5.02282e-08	TRUE
3,7-dimethylurate	Xenobiotics	Xanthine Metabolism	-0.0221109	0.883504	1.8017	8.53119e-09	TRUE
5-acetylamino-6-amino-3-methyluracil	Xenobiotics	Xanthine Metabolism	-0.298259	0.201483	-1.01535	0.016423	FALSE
7-methylxanthine	Xenobiotics	Xanthine Metabolism	-0.383297	0.0001266	2.75292	5.36626e-08	TRUE
caffeine	Xenobiotics	Xanthine Metabolism	-0.530005	0.124856	-1.15075	0.0205678	TRUE
paraxanthine	Xenobiotics	Xanthine Metabolism	-0.599106	1.0225e-06	-1.09099	0.00557701	TRUE
theobromine	Xenobiotics	Xanthine Metabolism	-0.277337	0.005011	2.18163	1.02023e-06	TRUE
theophylline	Xenobiotics	Xanthine Metabolism	-0.389533	2.37012e-07	-1.01095	0.000291005	TRUE

## Sheet: TABLE S9
Supplementary Table 9: Postprandial responses found in literature for metabolites of the core postprandial response identified in this study
metabolite	platform	super_pathway	challenge	response type in the HuMet study	findings replicated other studies	findings not replicated other studies
2-hydroxy-3-methylvalerate	Metabolon HD4 [nt-ms]	Amino Acids	OGTT	increase
			OLTT	increase
			SLD	increase
3-methyl-2-oxovalerate	Metabolon HD4 [nt-ms]	Amino Acids	OGTT	decrease
			OLTT	increase	Van den Broek et al. 2017 (OLTT - like);
			SLD	increase
3-methylhistidine	Metabolon HD4 [nt-ms]	Amino Acids	OGTT	decrease
			OLTT	decrease
			SLD	increase
alpha-hydroxyisocaproate	Metabolon HD4 [nt-ms]	Amino Acids	OGTT	decrease
			OLTT	increase
			SLD	increase
arginine	Biocrates p150 [t-ms]	Amino Acids	OGTT	increase		Liu et al. 2020 (OGTT); Spégel et al. 2010 (OGTT); Shaham et al. 2008 (OGTT);
	Metabolon HD4 [nt-ms]		OGTT	increase		Liu et al. 2020 (OGTT); Spégel et al. 2010 (OGTT); Shaham et al. 2008 (OGTT);
arginine	Biocrates p150 [t-ms]	Amino Acids	OLTT	increase
	Metabolon HD4 [nt-ms]		OLTT	increase
arginine	Biocrates p150 [t-ms]	Amino Acids	SLD	increase	Bastarrachea et al. 2018 (SLD - like); Mathew et al. 2014 (SLD - like);
	Metabolon HD4 [nt-ms]		SLD	increase	Bastarrachea et al. 2018 (SLD - like); Mathew et al. 2014 (SLD - like);
asparagine	Metabolon HD4 [nt-ms]	Amino Acids	OGTT	increase	Geidenstam et al. 2014 (OGTT);	Ho et al. 2013 (OGTT); Li et al. 2016 (OGTT);
			OLTT	increase
			SLD	increase	Bastarrachea et al. 2018 (SLD - like); Mathew et al. 2014 (SLD - like);
cystathionine	Metabolon HD4 [nt-ms]	Amino Acids	OGTT	increase
			OLTT	increase
			SLD	increase
dimethylarginine (SDMA + ADMA)	Metabolon HD4 [nt-ms]	Amino Acids	OGTT	increase
			OLTT	increase
			SLD	increase
dopamine sulfate (2)	Metabolon HD4 [nt-ms]	Amino Acids	OGTT	decrease
			OLTT	increase
			SLD	increase
hydantoin-5-propionic acid	Metabolon HD4 [nt-ms]	Amino Acids	OGTT	increase
			OLTT	increase
			SLD	increase
isoleucine	Metabolon HD4 [nt-ms]	Amino Acids	OGTT	increase	Li et al. 2016 (OGTT);
			OLTT	increase	Van den Broek et al. 2017 (OLTT - like);
			SLD	increase	Bastarrachea et al. 2018 (SLD - like); Shrestha et al. 2017 (SLD - like);
leucine	Metabolon HD4 [nt-ms]	Amino Acids	OGTT	increase	Li et al. 2016 (OGTT);
			OLTT	increase
			SLD	increase	Bastarrachea et al. 2018 (SLD - like); Shrestha et al. 2017 (SLD - like);
leucine or isoleucine	Biocrates p150 [t-ms]	Amino Acids	OGTT	decrease	Geidenstam et al. 2014 (OGTT); Ho et al. 2013 (OGTT); Spégel et al. 2010 (OGTT); Shaham et al. 2008 (OGTT); Wang et al. 2019 (OGTT);
			OLTT	increase
			SLD	increase	Bastarrachea et al. 2018 (SLD - like); Shrestha et al. 2017 (SLD - like); Yu et al. 2020 (SLD - like);
methionine	Biocrates p150 [t-ms]	Amino Acids	OGTT	decrease	Ho et al. 2013 (OGTT); Li et al. 2016 (OGTT); Spégel et al. 2010 (OGTT); Shaham et al. 2008 (OGTT);
	Metabolon HD4 [nt-ms]		OGTT	increase
methionine	Biocrates p150 [t-ms]	Amino Acids	OLTT	increase
	Metabolon HD4 [nt-ms]		OLTT	increase
methionine	Biocrates p150 [t-ms]	Amino Acids	SLD	increase	Bastarrachea et al. 2018 (SLD - like); Shrestha et al. 2017 (SLD - like);
	Metabolon HD4 [nt-ms]		SLD	increase	Bastarrachea et al. 2018 (SLD - like); Shrestha et al. 2017 (SLD - like);
methionine sulfoxide	Metabolon HD4 [nt-ms]	Amino Acids	OGTT	decrease
			OLTT	increase
			SLD	increase
N-acetylglutamate	Metabolon HD4 [nt-ms]	Amino Acids	OGTT	increase
			OLTT	increase
			SLD	increase
N-acetylleucine	Metabolon HD4 [nt-ms]	Amino Acids	OGTT	decrease
			OLTT	increase
			SLD	increase
ornithine	Biocrates p150 [t-ms]	Amino Acids	OGTT	increase
	Metabolon HD4 [nt-ms]		OGTT	increase
ornithine	Biocrates p150 [t-ms]	Amino Acids	OLTT	increase
	Metabolon HD4 [nt-ms]		OLTT	increase
ornithine	Biocrates p150 [t-ms]	Amino Acids	SLD	increase
	Metabolon HD4 [nt-ms]		SLD	increase
phenylalanine	Biocrates p150 [t-ms]	Amino Acids	OGTT	increase
	Metabolon HD4 [nt-ms]		OGTT	increase
phenylalanine	Biocrates p150 [t-ms]	Amino Acids	OLTT	increase
	Metabolon HD4 [nt-ms]		OLTT	increase
phenylalanine	Biocrates p150 [t-ms]	Amino Acids	SLD	increase	Bastarrachea et al. 2018 (SLD - like); Shrestha et al. 2017 (SLD - like);
	Metabolon HD4 [nt-ms]		SLD	increase	Bastarrachea et al. 2018 (SLD - like); Shrestha et al. 2017 (SLD - like);
pro-hydroxy-pro	Metabolon HD4 [nt-ms]	Amino Acids	OGTT	increase
			OLTT	decrease
			SLD	decrease
proline	Biocrates p150 [t-ms]	Amino Acids	OGTT	decrease	Geidenstam et al. 2014 (OGTT); Ho et al. 2013 (OGTT);
			OLTT	increase
			SLD	increase
threonine	Metabolon HD4 [nt-ms]	Amino Acids	OGTT	increase
			OLTT	increase	Wopereis et al. 2017 (OLTT - like);
			SLD	increase	Bastarrachea et al. 2018 (SLD - like); Shrestha et al. 2017 (SLD - like);
tryptophan	Metabolon HD4 [nt-ms]	Amino Acids	OGTT	increase	Geidenstam et al. 2014 (OGTT);
			OLTT	increase	Bastarrachea et al. 2018 (SLD - like);
			SLD	increase
tyrosine	Biocrates p150 [t-ms]	Amino Acids	OGTT	increase	Li et al. 2016 (OGTT);
	Metabolon HD4 [nt-ms]		OGTT	decrease	Geidenstam et al. 2014 (OGTT); Ho et al. 2013 (OGTT); Rämö et al. 2017 (OGTT); Spégel et al. 2010 (OGTT); Shaham et al. 2008 (OGTT);
tyrosine	Biocrates p150 [t-ms]	Amino Acids	OLTT	increase	Van den Broek et al. 2017 (OLTT - like); Wopereis et al. 2017 (OLTT - like);
	Metabolon HD4 [nt-ms]		OLTT	increase	Van den Broek et al. 2017 (OLTT - like); Wopereis et al. 2017 (OLTT - like);
tyrosine	Biocrates p150 [t-ms]	Amino Acids	SLD	increase
	Metabolon HD4 [nt-ms]		SLD	increase
valine	Biocrates p150 [t-ms]	Amino Acids	OGTT	decrease	Ho et al. 2013 (OGTT); Li et al. 2016 (OGTT); Spégel et al. 2010 (OGTT); Shaham et al. 2008 (OGTT); Wang et al. 2019 (OGTT);
	Metabolon HD4 [nt-ms]		OGTT	decrease	Ho et al. 2013 (OGTT); Li et al. 2016 (OGTT); Spégel et al. 2010 (OGTT); Shaham et al. 2008 (OGTT); Wang et al. 2019 (OGTT);
valine	Biocrates p150 [t-ms]	Amino Acids	OLTT	increase
	Metabolon HD4 [nt-ms]		OLTT	increase
valine	Biocrates p150 [t-ms]	Amino Acids	SLD	increase	Bastarrachea et al. 2018 (SLD - like); Yu et al. 2020 (SLD - like);
	Metabolon HD4 [nt-ms]		SLD	increase	Bastarrachea et al. 2018 (SLD - like); Yu et al. 2020 (SLD - like);
glucose	Metabolon HD4 [nt-ms]	Carbohydrates	OGTT	increase	Huo et al. 2021 (OGTT); Ho et al. 2013 (OGTT); Geidenstam et al. 2014 (OGTT); Shaham et al. 2008 (OGTT); Spégel et al. 2010 (OGTT); Wang et al. 2019 (OGTT); Zhao et al. 2009 (OGTT);
			OLTT	increase
			SLD	increase
H1 (hexose)	Biocrates p150 [t-ms]	Carbohydrates	OGTT	increase
			OLTT	increase
			SLD	increase
mannose	Metabolon HD4 [nt-ms]	Carbohydrates	OGTT	decrease	Geidenstam et al. 2014 (OGTT); Spégel et al. 2010 (OGTT);
			OLTT	decrease
			SLD	increase
pyruvate	Metabolon HD4 [nt-ms]	Carbohydrates	OGTT	increase	Huo et al. 2021 (OGTT); Rämö et al. 2017 (OGTT); Shaham et al. 2008 (OGTT); Wang et al. 2019 (OGTT);
			OLTT	increase
			SLD	increase	Moriya et al.; Pellis et al. 2012 (SLD - like);
1-methylnicotinamide	Metabolon HD4 [nt-ms]	Cofactors and Vitamins	OGTT	increase
			OLTT	increase
			SLD	increase
1-linoleoyl-GPE (18:2)*	Metabolon HD4 [nt-ms]	Lipids	OGTT	increase
			OLTT	increase
			SLD	increase
15-methylpalmitate	Metabolon HD4 [nt-ms]	Lipids	OGTT	decrease
			OLTT	decrease
			SLD	decrease
16-hydroxypalmitate	Metabolon HD4 [nt-ms]	Lipids	OGTT	increase
			OLTT	decrease
			SLD	increase
17-methylstearate	Metabolon HD4 [nt-ms]	Lipids	OGTT	increase
			OLTT	decrease
			SLD	decrease
2-hydroxydecanoate	Metabolon HD4 [nt-ms]	Lipids	OGTT	decrease
			OLTT	increase
			SLD	increase
3-hydroxylaurate	Metabolon HD4 [nt-ms]	Lipids	OGTT	decrease
			OLTT	decrease
			SLD	decrease
3-hydroxymyristate	Metabolon HD4 [nt-ms]	Lipids	OGTT	decrease
			OLTT	decrease
			SLD	decrease
3-hydroxyoctanoate	Metabolon HD4 [nt-ms]	Lipids	OGTT	decrease
			OLTT	increase
			SLD	increase
5-dodecenoate (12:1n7)	Metabolon HD4 [nt-ms]	Lipids	OGTT	decrease
			OLTT	decrease
			SLD	decrease
acetylcarnitine	Metabolon HD4 [nt-ms]	Lipids	OGTT	increase
			OLTT	increase
			SLD	increase
C10:1 (decenoylcarnitine)	Biocrates p150 [t-ms]	Lipids	OGTT	increase
			OLTT	increase
			SLD	decrease
C12 (dodecanoylcarnitine)	Biocrates p150 [t-ms]	Lipids	OGTT	increase
			OLTT	increase
			SLD	decrease
C14 (tetradecanoylcarnitine)	Biocrates p150 [t-ms]	Lipids	OGTT	increase
			OLTT	increase
			SLD	decrease
C14:1 (tetradecenoylcarnitine)	Biocrates p150 [t-ms]	Lipids	OGTT	increase
			OLTT	increase
			SLD	increase
C14:2 (tetradecadienylcarnitine)	Biocrates p150 [t-ms]	Lipids	OGTT	decrease	Beyene et al. 2020 (OGTT);
			OLTT	increase
			SLD	decrease
C16 (hexadecanoylcarnitine)	Biocrates p150 [t-ms]	Lipids	OGTT	increase
			OLTT	increase	Fiamoncini et al. 2018 (OLTT - like);
			SLD	increase
C18:1 (octadecenoylcarnitine)	Biocrates p150 [t-ms]	Lipids	OGTT	increase
			OLTT	increase	Fiamoncini et al. 2018 (OLTT - like);
			SLD	increase
C2 (acetylcarnitine)	Biocrates p150 [t-ms]	Lipids	OGTT	increase
			OLTT	increase
			SLD	decrease
C3 (propionylcarnitine)	Biocrates p150 [t-ms]	Lipids	OGTT	increase
			OLTT	increase
			SLD	increase
C4:1-DC (fumarylcarnitine) and C6 (hexanoylcarnitine)	Biocrates p150 [t-ms]	Lipids	OGTT	decrease
			OLTT	decrease
			SLD	decrease
C8 (octanoylcarnitine)	Biocrates p150 [t-ms]	Lipids	OGTT	decrease
			OLTT	decrease
			SLD	decrease
caprate (10:0)	Metabolon HD4 [nt-ms]	Lipids	OGTT	decrease	Geidenstam et al. 2014 (OGTT);
			OLTT	decrease
			SLD	decrease
cis-4-decenoyl carnitine	Metabolon HD4 [nt-ms]	Lipids	OGTT	decrease
			OLTT	increase
			SLD	decrease
decanoylcarnitine	Metabolon HD4 [nt-ms]	Lipids	OGTT	decrease
			OLTT	decrease
			SLD	decrease
glycerol	Metabolon HD4 [nt-ms]	Lipids	OGTT	decrease	Geidenstam et al. 2014 (OGTT); Rämö et al. 2017 (OGTT); Shaham et al. 2008 (OGTT);
			OLTT	decrease	Wopereis et al. 2017 (OLTT - like);
			SLD	increase	Pellis et al. 2012 (SLD - like);
glycochenodeoxycholate	Metabolon HD4 [nt-ms]	Lipids	OGTT	increase	Shaham et al. 2008 (OGTT); Zhao et al. 2009 (OGTT);
			OLTT	increase
			SLD	increase	Mathew et al. 2014 (SLD - like);
glycocholate	Metabolon HD4 [nt-ms]	Lipids	OGTT	increase	Shaham et al. 2008 (OGTT); Zhao et al. 2009 (OGTT);
			OLTT	increase
			SLD	increase	Mathew et al. 2014 (SLD - like);
hexadecanedioate	Metabolon HD4 [nt-ms]	Lipids	OGTT	decrease
			OLTT	increase
			SLD	decrease
hexanoylcarnitine	Metabolon HD4 [nt-ms]	Lipids	OGTT	increase
			OLTT	decrease
			SLD	decrease
laurate (12:0)	Metabolon HD4 [nt-ms]	Lipids	OGTT	decrease	Geidenstam et al. 2014 (OGTT);
			OLTT	decrease
			SLD	decrease
laurylcarnitine	Metabolon HD4 [nt-ms]	Lipids	OGTT	decrease
			OLTT	decrease
			SLD	decrease
lysoPC a C18:2	Biocrates p150 [t-ms]	Lipids	OGTT	increase	Beyene et al. 2020 (OGTT); Zhao et al. 2009 (OGTT);
			OLTT	increase	Fiamoncini et al. 2018 (OLTT - like);
			SLD	increase
myristoleoylcarnitine*	Metabolon HD4 [nt-ms]	Lipids	OGTT	increase
			OLTT	increase
			SLD	increase
myristoylcarnitine	Metabolon HD4 [nt-ms]	Lipids	OGTT	decrease
			OLTT	increase
			SLD	decrease
octanoylcarnitine	Metabolon HD4 [nt-ms]	Lipids	OGTT	increase
			OLTT	decrease
			SLD	decrease
oleoyl ethanolamide	Metabolon HD4 [nt-ms]	Lipids	OGTT	decrease
			OLTT	decrease
			SLD	decrease
oleoylcarnitine	Metabolon HD4 [nt-ms]	Lipids	OGTT	increase
			OLTT	increase
			SLD	increase
palmitoyl ethanolamide	Metabolon HD4 [nt-ms]	Lipids	OGTT	decrease
			OLTT	decrease
			SLD	decrease
phosphoethanolamine	Metabolon HD4 [nt-ms]	Lipids	OGTT	increase
			OLTT	decrease
			SLD	increase
propionylcarnitine	Metabolon HD4 [nt-ms]	Lipids	OGTT	increase
			OLTT	increase
			SLD	increase
taurochenodeoxycholate	Metabolon HD4 [nt-ms]	Lipids	OGTT	increase	Shaham et al. 2008 (OGTT);
			OLTT	increase
			SLD	increase	Mathew et al. 2014 (SLD - like);
tetradecanedioate	Metabolon HD4 [nt-ms]	Lipids	OGTT	increase
			OLTT	decrease
			SLD	decrease
3-aminoisobutyrate	Metabolon HD4 [nt-ms]	Nucleotides	OGTT	increase
			OLTT	decrease
			SLD	increase
gamma-glutamylmethionine	Metabolon HD4 [nt-ms]	Peptides	OGTT	increase
			OLTT	increase
			SLD	increase
gamma-glutamyltyrosine	Metabolon HD4 [nt-ms]	Peptides	OGTT	increase
			OLTT	increase
			SLD	increase
3-hydroxypyridine sulfate	Metabolon HD4 [nt-ms]	Xenobiotics	OGTT	increase
			OLTT	increase
			SLD	increase
7-methylxanthine	Metabolon HD4 [nt-ms]	Xenobiotics	OGTT	decrease
			OLTT	increase
			SLD	increase
caffeine	Metabolon HD4 [nt-ms]	Xenobiotics	OGTT	increase
			OLTT	increase
			SLD	increase
cinnamoylglycine	Metabolon HD4 [nt-ms]	Xenobiotics	OGTT	decrease
			OLTT	decrease
			SLD	decrease
gluconate	Metabolon HD4 [nt-ms]	Xenobiotics	OGTT	increase
			OLTT	increase
			SLD	increase
hippurate	Metabolon HD4 [nt-ms]	Xenobiotics	OGTT	decrease
			OLTT	decrease
			SLD	increase
N-acetylalliin	Metabolon HD4 [nt-ms]	Xenobiotics	OGTT	decrease
			OLTT	decrease
			SLD	decrease
phytanate	Metabolon HD4 [nt-ms]	Xenobiotics	OGTT	decrease
			OLTT	increase
			SLD	decrease
